# Supplementary material for: Long-term dynamics of placozoan culture: emerging models for population and space biology
Source: Front Cell Dev Biol. 2025 Jan 8;12:1514553. doi: 10.3389/fcell.2024.1514553 (PMC11751234; doi:10.3389/fcell.2024.1514553)
Supplement: Supplementary file 5 [file Table1.xlsx]

## Sheet: Sheet1
Month/Year IDs	Control-Ampicillin	Control-Doxycycline	Ampicillin-Doxycyclin
J17		1
F17		0.368
M17		0.044
Ap17		0.516
Ma17		0.946
Jn17		0.051
Jl17		0.562
Au17		0.705
S17	0.007	0.225	0.001
O17	0.77	0.843	0.435
N17	<0.001	<0.001	0.071
D17	0.013	<0.001	<0.001
J18	<0.001	<0.001	0.257
F18	<0.001	<0.001	0.676
M18	0.001	0.002	0.924
Ap18	0.75	0.01	0.02
Ma18	0.001	<0.001	0.085
Jn18	0.294	0.03	0.175
Jl18	<0.001	<0.001	0.171
Au18	0.083
S18	0.016
O18	0.004
N18	<0.001
D18	<0.001
J19	<0.001
F19	<0.001
M19	0.155
Ap19	0.982
Ma19	0.104
Jn19	0.422
Jl19	0.028
Au19	0.657
S19	0.764
O19	0.044
N19	<0.001
D19	0.295
J20	<0.001
F20	0.66
M20	0.07
Ap20	0.076
Ma20	0.296
Jn20	0.101
Jl20	0.046
Au20	0.467
S20	0.05
O20	0.084
N20	<0.001
D20	<0.001
J21	0.02
F21	<0.001
M21	0.032
Ap21	0.037
Ma21	1
Jn21	0.73
Jl21	0.016
Au21	0.619
S21	0.023
O21	0.233
N21	0.002
D21	<0.001
J22	<0.001
F22	<0.001
M22	0.609
Ap22	0.643
Ma22	<0.001
Jn22	0.75
Jl22	0.402
Au22	0.117
S22	<0.001
O22	<0.001
N22	<0.001
D22	<0.001
J23	<0.001
F23	<0.001
M23	0.002
Ap23	0.268
Ma23	0.018
Jn23	0.056
Jl23	<0.001
Au23	<0.001
S23	<0.001
O23	<0.001
N23	<0.001
D23	0.707
J24	0.475
F24	<0.001
M24	<0.001
Ap24	0.492
Ma24	<0.001
Jn24	<0.001
Jl24	<0.001
Au24	0.002
S24	<0.001
