# Supplementary material for: Long-term dynamics of placozoan culture: emerging models for population and space biology
Source: Front Cell Dev Biol. 2025 Jan 8;12:1514553. doi: 10.3389/fcell.2024.1514553 (PMC11751234; doi:10.3389/fcell.2024.1514553)
Supplement: Supplementary file 6 [file DataSheet1.csv]

UniqueID	Dish	Slice	Counts	Date	Year	Month	MY	MonthN	Week	Moon	MoonNum	Solar	Solar0	Conditions	Group	CountsDisp	CountsSD	CountsMed	Counts3	LowerBound	UpperBound	Counts5	Solar5	Magnet5
TA1d2014	1	1	24	02.01.2014	2014	January	J14	1	1	New Moon	1	196.38	196	normal	control
TA1d2014	1	2	200	07.01.2014	2014	January	J14	1	2	New Moon	1	188.03	188	normal	control	10096	100.4788535	46.5	84	0	184.4788535
TA1d2014	1	3	28	10.01.2014	2014	January	J14	1	2	First quarter	2	188.03	188	normal	control	1103.29178	105.5525146	46.5	79	0	184.5525146	79	166.68	166.4
TA1d2014	1	4	8	13.01.2014	2014	January	J14	1	3	First quarter	2	130.49	130	normal	control	148	12.16552506	46.5	14	1.834474939	26.16552506	14	153.51	153.2
TA1d2014	1	5	6	14.01.2014	2014	January	J14	1	3	First quarter	2	130.49	130	normal	control	4	2	46.5	6	4	8
TA1d2014	1	6	4	15.01.2014	2014	January	J14	1	3	First quarter	2	130.49	130	normal	control
TA2d2014	2	1	140	02.01.2014	2014	January	J14	1	1	New Moon	1	196.38	196	normal	control
TA2d2014	2	2	43	07.01.2014	2014	January	J14	1	2	New Moon	1	188.03	188	normal	control	4459	66.7757441	42	65	0	131.7757441
TA2d2014	2	3	12	10.01.2014	2014	January	J14	1	2	First quarter	2	188.03	188	normal	control	474.3333333	21.77919497	42	19	0	40.77919497
TA2d2014	2	4	1	13.01.2014	2014	January	J14	1	3	First quarter	2	130.49	130	normal	control
TA3d2014	3	1	11	02.01.2014	2014	January	J14	1	1	New Moon	1	196.38	196	normal	control
TA3d2014	3	2	0	07.01.2014	2014	January	J14	1	2	New Moon	1	188.03	188	normal	control
TA4d2014	4	1	33	02.01.2014	2014	January	J14	1	1	New Moon	1	196.38	196	normal	control
TA4d2014	4	2	41	07.01.2014	2014	January	J14	1	2	New Moon	1	188.03	188	normal	control	81.33333333	9.018499506	26.5	32	22.98150049	41.01849951
TA4d2014	4	3	23	10.01.2014	2014	January	J14	1	2	First quarter	2	188.03	188	normal	control	422.3333333	20.55075019	26.5	21	0.449249811	41.55075019
TA4d2014	4	4	0	13.01.2014	2014	January	J14	1	3	First quarter	2	130.49	130	normal	control
TA5d2014	5	1	20	02.01.2014	2014	January	J14	1	1	New Moon	1	196.38	196	normal	control
TA5d2014	5	2	11	07.01.2014	2014	January	J14	1	2	New Moon	1	188.03	188	normal	control	57	7.549834435	12	12	4.450165565	19.54983444
TA5d2014	5	3	5	10.01.2014	2014	January	J14	1	2	First quarter	2	188.03	188	normal	control
TA6d2014	6	1	5	02.01.2014	2014	January	J14	1	1	New Moon	1	196.38	196	normal	control
TA6d2014	6	2	5	07.01.2014	2014	January	J14	1	2	New Moon	1	188.03	188	normal	control	0.333333333	0.577350269	5	5	4.422649731	5.577350269
TA6d2014	6	3	6	10.01.2014	2014	January	J14	1	2	First quarter	2	188.03	188	normal	control
TA7d2014	7	1	140	02.01.2014	2014	January	J14	1	1	New Moon	1	196.38	196	normal	control
TA7d2014	7	2	25	07.01.2014	2014	January	J14	1	2	New Moon	1	188.03	188	normal	control
TA8d2014	8	1	150	02.01.2014	2014	January	J14	1	1	New Moon	1	196.38	196	normal	control
TA8d2014	8	2	28	07.01.2014	2014	January	J14	1	2	New Moon	1	188.03	188	normal	control	5044	71.02112362	43	68	0	139.0211236
TA8d2014	8	3	26	10.01.2014	2014	January	J14	1	2	First quarter	2	188.03	188	normal	control	226.3333333	15.0443788	43	18	2.955621205	33.0443788
TA8d2014	8	4	1	13.01.2014	2014	January	J14	1	3	First quarter	2	130.49	130	normal	control
TA9d2014	9	1	38	02.01.2014	2014	January	J14	1	1	New Moon	1	196.38	196	normal	control
TA9d2014	9	2	90	07.01.2014	2014	January	J14	1	2	New Moon	1	188.03	188	normal	control	3141.333333	56.04759882	76	93	36.95240118	149.0475988
TA9d2014	9	3	150	10.01.2014	2014	January	J14	1	2	First quarter	2	188.03	188	normal	control	1801.333333	42.44211745	76	103	60.55788255	145.4421174	103	166.68	166.4
TA9d2014	9	4	68	13.01.2014	2014	January	J14	1	3	First quarter	2	130.49	130	normal	control	2326.333333	48.23207785	76	94	45.76792215	142.2320778	94	153.51	153.2
TA9d2014	9	5	65	14.01.2014	2014	January	J14	1	3	First quarter	2	130.49	130	normal	control	6.333333333	2.516611478	76	65	62.48338852	67.51661148	65	142	141.6
TA9d2014	9	6	63	15.01.2014	2014	January	J14	1	3	First quarter	2	130.49	130	normal	control	41.33333333	6.429100507	76	68	61.57089949	74.42910051	68	130.49	130
TA9d2014	9	7	75	16.01.2014	2014	January	J14	1	3	Full Moon	3	130.49	130	normal	control	183	13.52774926	76	76	62.47225074	89.52774926	76	132.09	131.8
TA9d2014	9	8	90	17.01.2014	2014	January	J14	1	3	Full Moon	3	130.49	130	normal	control	525	22.91287847	76	70	47.08712153	92.91287847	70	133.7	133.6
TA9d2014	9	9	45	20.01.2014	2014	January	J14	1	4	Full Moon	3	138.51	139	normal	control	1608.333333	40.10403139	76	48	7.895968615	88.10403139	48	135.3	135.4
TA9d2014	9	10	10	21.01.2014	2014	January	J14	1	4	Full Moon	3	138.51	139	normal	control	386.3333333	19.65536398	76	22	2.344636016	41.65536398	22	136.91	137.2
TA9d2014	9	11	12	22.01.2014	2014	January	J14	1	4	Full Moon	3	138.51	139	normal	control	4	2	76	12	10	14	12	138.51	139
TA9d2014	9	12	14	23.01.2014	2014	January	J14	1	4	Full Moon	3	138.51	139	normal	control	4	2	76	14	12	16	14	143.67	144
TA9d2014	9	13	16	24.01.2014	2014	January	J14	1	4	Last quarter	4	138.51	139	normal	control	4	2	76	16	14	18	16	148.83	149
TA9d2014	9	14	18	27.01.2014	2014	January	J14	1	5	Last quarter	4	164.31	164	normal	control	2.333333333	1.527525232	76	18	16.47247477	19.52752523	18	153.99	154
TA9d2014	9	15	19	28.01.2014	2014	January	J14	1	5	Last quarter	4	164.31	164	normal	control	44.33333333	6.658328118	76	22	15.34167188	28.65832812	22	159.15	159
TA9d2014	9	16	30	29.01.2014	2014	January	J14	1	5	Last quarter	4	164.31	164	normal	control	110.3333333	10.5039675	76	30	19.4960325	40.5039675	30	164.31	164
TA9d2014	9	17	40	30.01.2014	2014	January	J14	1	5	Last quarter	4	164.31	164	normal	control	233.3333333	15.27525232	76	43	27.72474768	58.27525232	43	168.02	167.8
TA9d2014	9	18	60	31.01.2014	2014	January	J14	1	5	New Moon	1	164.31	164	normal	control	400	20	76	60	40	80	60	171.73	171.6
TA9d2014	9	19	80	03.02.2014	2014	February	F14	2	6	New Moon	1	182.86	183	normal	control	233.3333333	15.27525232	76	77	61.72474768	92.27525232	77	175.44	175.4
TA9d2014	9	20	90	04.02.2014	2014	February	F14	2	6	New Moon	1	182.86	183	normal	control	100	10	76	90	80	100	90	179.15	179.2
TA9d2014	9	21	100	05.02.2014	2014	February	F14	2	6	New Moon	1	182.86	183	normal	control	100	10	76	100	90	110	100	182.86	183
TA9d2014	9	22	110	06.02.2014	2014	February	F14	2	6	New Moon	1	182.86	183	normal	control	100	10	76	110	100	120	110	178.93	179
TA9d2014	9	23	120	07.02.2014	2014	February	F14	2	6	New Moon	1	182.86	183	normal	control	233.3333333	15.27525232	76	123	107.7247477	138.2752523	123	175	175
TA9d2014	9	24	140	10.02.2014	2014	February	F14	2	7	First quarter	2	163.21	163	normal	control	400	20	76	140	120	160	140	171.07	171
TA9d2014	9	25	160	11.02.2014	2014	February	F14	2	7	First quarter	2	163.21	163	normal	control	233.3333333	15.27525232	76	157	141.7247477	172.2752523	157	167.14	167
TA9d2014	9	26	170	12.02.2014	2014	February	F14	2	7	First quarter	2	163.21	163	normal	control	100	10	76	170	160	180	170	162.27	162.2
TA9d2014	9	27	180	14.02.2014	2014	February	F14	2	7	First quarter	2	163.21	163	normal	control	100	10	76	180	170	190	180	161.34	161.4
TA9d2014	9	28	190	17.02.2014	2014	February	F14	2	8	Full Moon	3	158.53	159	normal	control	100	10	76	190	180	200
TA9d2014	9	29	200	18.02.2014	2014	February	F14	2	8	Full Moon	3	158.53	159	normal	control
TA10d2014	10	1	80	02.01.2014	2014	January	J14	1	1	New Moon	1	196.38	196	normal	control
TA10d2014	10	2	200	07.01.2014	2014	January	J14	1	2	New Moon	1	188.03	188	normal	control	5233.333333	72.34178138	163	163	90.65821862	235.3417814
TA10d2014	10	3	210	10.01.2014	2014	January	J14	1	2	First quarter	2	188.03	188	normal	control
TA11d2014	11	1	16	02.01.2014	2014	January	J14	1	1	New Moon	1	196.38	196	normal	control
TA11d2014	11	2	7	07.01.2014	2014	January	J14	1	2	New Moon	1	188.03	188	normal	control	30.33333333	5.507570547	25	10	4.492429453	15.50757055
TA11d2014	11	3	6	10.01.2014	2014	January	J14	1	2	First quarter	2	188.03	188	normal	control	19	4.358898944	25	9	4.641101056	13.35889894	9	166.68	166.4
TA11d2014	11	4	14	13.01.2014	2014	January	J14	1	3	First quarter	2	130.49	130	normal	control	49.33333333	7.023769169	25	13	5.976230831	20.02376917	13	153.51	153.2
TA11d2014	11	5	20	14.01.2014	2014	January	J14	1	3	First quarter	2	130.49	130	normal	control	30.33333333	5.507570547	25	20	14.49242945	25.50757055	20	142	141.6
TA11d2014	11	6	25	15.01.2014	2014	January	J14	1	3	First quarter	2	130.49	130	normal	control	25	5	25	25	20	30	25	130.49	130
TA11d2014	11	7	30	16.01.2014	2014	January	J14	1	3	Full Moon	3	130.49	130	normal	control	25	5	25	30	25	35	30	132.09	131.8
TA11d2014	11	8	35	17.01.2014	2014	January	J14	1	3	Full Moon	3	130.49	130	normal	control	58.33333333	7.637626158	25	37	29.36237384	44.63762616	37	133.7	133.6
TA11d2014	11	9	45	20.01.2014	2014	January	J14	1	4	Full Moon	3	138.51	139	normal	control	100	10	25	45	35	55	45	135.3	135.4
TA11d2014	11	10	55	21.01.2014	2014	January	J14	1	4	Full Moon	3	138.51	139	normal	control	73	8.544003745	25	54	45.45599625	62.54400375
TA11d2014	11	11	62	22.01.2014	2014	January	J14	1	4	Full Moon	3	138.51	139	normal	control
TA12d2014	12	1	20	02.01.2014	2014	January	J14	1	1	New Moon	1	196.38	196	normal	control
TA12d2014	12	2	100	07.01.2014	2014	January	J14	1	2	New Moon	1	188.03	188	normal	control	13633.33333	116.7618659	126.5	123	6.238134079	239.7618659
TA12d2014	12	3	250	10.01.2014	2014	January	J14	1	2	First quarter	2	188.03	188	normal	control	8265.333333	90.91387866	126.5	145	54.08612134	235.9138787	145	166.68	166.4
TA12d2014	12	4	86	13.01.2014	2014	January	J14	1	3	First quarter	2	130.49	130	normal	control	11056	105.1475154	126.5	130	24.85248458	235.1475154	130	153.51	153.2
TA12d2014	12	5	54	14.01.2014	2014	January	J14	1	3	First quarter	2	130.49	130	normal	control	789.3333333	28.09507667	126.5	57	28.90492333	85.09507667
TA12d2014	12	6	30	15.01.2014	2014	January	J14	1	3	First quarter	2	130.49	130	normal	control
TA13d2014	13	1	10	02.01.2014	2014	January	J14	1	1	New Moon	1	196.38	196	normal	control
TA13d2014	13	2	25	07.01.2014	2014	January	J14	1	2	New Moon	1	188.03	188	normal	control	500.3333333	22.36813209	129.5	30	7.631867907	52.36813209
TA13d2014	13	3	54	10.01.2014	2014	January	J14	1	2	First quarter	2	188.03	188	normal	control	1200.333333	34.64582707	129.5	58	23.35417293	92.64582707	58	166.68	166.4
TA13d2014	13	4	94	13.01.2014	2014	January	J14	1	3	First quarter	2	130.49	130	normal	control	832	28.8444102	129.5	86	57.1555898	114.8444102	86	153.51	153.2
TA13d2014	13	5	110	14.01.2014	2014	January	J14	1	3	First quarter	2	130.49	130	normal	control	272.3333333	16.50252506	129.5	110	93.49747494	126.5025251	110	142	141.6
TA13d2014	13	6	127	15.01.2014	2014	January	J14	1	3	First quarter	2	130.49	130	normal	control	793	28.16025568	129.5	134	105.8397443	162.1602557	134	130.49	130
TA13d2014	13	7	165	16.01.2014	2014	January	J14	1	3	Full Moon	3	130.49	130	normal	control	1726.333333	41.54916766	129.5	167	125.4508323	208.5491677	167	132.09	131.8
TA13d2014	13	8	210	17.01.2014	2014	January	J14	1	3	Full Moon	3	130.49	130	normal	control	5108.333333	71.47260547	129.5	148	76.52739453	219.4726055	148	133.7	133.6
TA13d2014	13	9	70	20.01.2014	2014	January	J14	1	4	Full Moon	3	138.51	139	normal	control	5575	74.66592262	129.5	125	50.33407738	199.6659226	125	135.3	135.4
TA13d2014	13	10	95	21.01.2014	2014	January	J14	1	4	Full Moon	3	138.51	139	normal	control	625	25	129.5	95	70	120	95	136.91	137.2
TA13d2014	13	11	120	22.01.2014	2014	January	J14	1	4	Full Moon	3	138.51	139	normal	control	3658.333333	60.48415771	129.5	142	81.51584229	202.4841577	142	138.51	139
TA13d2014	13	12	210	23.01.2014	2014	January	J14	1	4	Full Moon	3	138.51	139	normal	control	7486.333333	86.52359986	129.5	208	121.4764001	294.5235999	208	143.67	144
TA13d2014	13	13	293	24.01.2014	2014	January	J14	1	4	Last quarter	4	138.51	139	normal	control	9991	99.95498987	129.5	199	99.04501013	298.9549899	199	148.83	149
TA13d2014	13	14	94	27.01.2014	2014	January	J14	1	5	Last quarter	4	164.31	164	normal	control	13752.33333	117.2703429	129.5	158	40.72965706	275.2703429	158	153.99	154
TA13d2014	13	15	86	28.01.2014	2014	January	J14	1	5	Last quarter	4	164.31	164	normal	control	49.33333333	7.023769169	129.5	87	79.97623083	94.02376917
TA13d2014	13	16	80	29.01.2014	2014	January	J14	1	5	Last quarter	4	164.31	164	normal	control
TA14d2014	14	1	6	07.01.2014	2014	January	J14	1	2	New Moon	1	188.03	188	normal	control
TA14d2014	14	2	8	10.01.2014	2014	January	J14	1	2	First quarter	2	188.03	188	normal	control	262.3333333	16.19670748	37	16	0	32.19670748
TA14d2014	14	3	35	13.01.2014	2014	January	J14	1	3	First quarter	2	130.49	130	normal	control	366.3333333	19.13983629	37	29	9.860163707	48.13983629	29	153.51	153.2
TA14d2014	14	4	45	14.01.2014	2014	January	J14	1	3	First quarter	2	130.49	130	normal	control	110.3333333	10.5039675	37	45	34.4960325	55.5039675	45	142	141.6
TA14d2014	14	5	56	15.01.2014	2014	January	J14	1	3	First quarter	2	130.49	130	normal	control	132.3333333	11.50362262	37	56	44.49637738	67.50362262
TA14d2014	14	6	68	16.01.2014	2014	January	J14	1	3	Full Moon	3	130.49	130	normal	control
TA15d2014	15	1	20	07.01.2014	2014	January	J14	1	2	New Moon	1	188.03	188	normal	control
TA15d2014	15	2	22	10.01.2014	2014	January	J14	1	2	First quarter	2	188.03	188	normal	control	2409.333333	49.08496036	80	49	0	98.08496036
TA15d2014	15	3	106	13.01.2014	2014	January	J14	1	3	First quarter	2	130.49	130	normal	control	2532	50.3189825	80	80	29.6810175	130.3189825	80	153.51	153.2
TA15d2014	15	4	112	14.01.2014	2014	January	J14	1	3	First quarter	2	130.49	130	normal	control	49.33333333	7.023769169	80	113	105.9762308	120.0237692
TA15d2014	15	5	120	15.01.2014	2014	January	J14	1	3	First quarter	2	130.49	130	normal	control
TA16d2014	16	1	40	07.01.2014	2014	January	J14	1	2	New Moon	1	188.03	188	normal	control
TA16d2014	16	2	32	10.01.2014	2014	January	J14	1	2	First quarter	2	188.03	188	normal	control	296.3333333	17.21433511	15	26	8.785664888	43.21433511
TA16d2014	16	3	7	13.01.2014	2014	January	J14	1	3	First quarter	2	130.49	130	normal	control	208.3333333	14.43375673	15	15	0.56624327	29.43375673	15	153.51	153.2
TA16d2014	16	4	7	14.01.2014	2014	January	J14	1	3	First quarter	2	130.49	130	normal	control	0.333333333	0.577350269	15	7	6.422649731	7.577350269	7	142	141.6
TA16d2014	16	5	6	15.01.2014	2014	January	J14	1	3	First quarter	2	130.49	130	normal	control	0.333333333	0.577350269	15	6	5.422649731	6.577350269	6	130.49	130
TA16d2014	16	6	6	16.01.2014	2014	January	J14	1	3	Full Moon	3	130.49	130	normal	control	12	3.464101615	15	8	4.535898385	11.46410162	8	132.09	131.8
TA16d2014	16	7	12	17.01.2014	2014	January	J14	1	3	Full Moon	3	130.49	130	normal	control	84	9.16515139	15	14	4.83484861	23.16515139	14	133.7	133.6
TA16d2014	16	8	24	20.01.2014	2014	January	J14	1	4	Full Moon	3	138.51	139	normal	control	279	16.70329309	15	27	10.29670691	43.70329309	27	135.3	135.4
TA16d2014	16	9	45	21.01.2014	2014	January	J14	1	4	Full Moon	3	138.51	139	normal	control	530.3333333	23.02896727	15	46	22.97103273	69.02896727	46	136.91	137.2
TA16d2014	16	10	70	22.01.2014	2014	January	J14	1	4	Full Moon	3	138.51	139	normal	control	908.3333333	30.13856887	15	73	42.86143113	103.1385689
TA16d2014	16	11	105	23.01.2014	2014	January	J14	1	4	Full Moon	3	138.51	139	normal	control
TA17d2014	17	1	90	10.01.2014	2014	January	J14	1	2	First quarter	2	188.03	188	normal	control
TA17d2014	17	2	110	13.01.2014	2014	January	J14	1	3	First quarter	2	130.49	130	normal	control	400	20	110	110	90	130
TA17d2014	17	3	130	14.01.2014	2014	January	J14	1	3	First quarter	2	130.49	130	normal	control	100	10	110	120	110	130	120	142	141.6
TA17d2014	17	4	120	15.01.2014	2014	January	J14	1	3	First quarter	2	130.49	130	normal	control	58.33333333	7.637626158	110	122	114.3623738	129.6376262	122	130.49	130
TA17d2014	17	5	115	16.01.2014	2014	January	J14	1	3	Full Moon	3	130.49	130	normal	control	25	5	110	115	110	120	115	132.09	131.8
TA17d2014	17	6	110	17.01.2014	2014	January	J14	1	3	Full Moon	3	130.49	130	normal	control	58.33333333	7.637626158	110	108	100.3623738	115.6376262	108	133.7	133.6
TA17d2014	17	7	100	20.01.2014	2014	January	J14	1	4	Full Moon	3	138.51	139	normal	control	100	10	110	100	90	110	100	135.3	135.4
TA17d2014	17	8	90	21.01.2014	2014	January	J14	1	4	Full Moon	3	138.51	139	normal	control	33.33333333	5.773502692	110	97	91.22649731	102.7735027
TA17d2014	17	9	100	22.01.2014	2014	January	J14	1	4	Full Moon	3	138.51	139	normal	control
TA18d2014	18	1	40	10.01.2014	2014	January	J14	1	2	First quarter	2	188.03	188	normal	control
TA18d2014	18	2	70	13.01.2014	2014	January	J14	1	3	First quarter	2	130.49	130	normal	control	758.3333333	27.53785274	113	68	40.46214726	95.53785274
TA18d2014	18	3	95	14.01.2014	2014	January	J14	1	3	First quarter	2	130.49	130	normal	control	258.3333333	16.07275127	113	88	71.92724873	104.0727513	88	142	141.6
TA18d2014	18	4	100	15.01.2014	2014	January	J14	1	3	First quarter	2	130.49	130	normal	control	58.33333333	7.637626158	113	102	94.36237384	109.6376262	102	130.49	130
TA18d2014	18	5	110	16.01.2014	2014	January	J14	1	3	Full Moon	3	130.49	130	normal	control	233.3333333	15.27525232	113	113	97.72474768	128.2752523	113	132.09	131.8
TA18d2014	18	6	130	17.01.2014	2014	January	J14	1	3	Full Moon	3	130.49	130	normal	control	400	20	113	130	110	150	130	133.7	133.6
TA18d2014	18	7	150	20.01.2014	2014	January	J14	1	4	Full Moon	3	138.51	139	normal	control	233.3333333	15.27525232	113	147	131.7247477	162.2752523	147	135.3	135.4
TA18d2014	18	8	160	21.01.2014	2014	January	J14	1	4	Full Moon	3	138.51	139	normal	control	100	10	113	160	150	170
TA18d2014	18	9	170	22.01.2014	2014	January	J14	1	4	Full Moon	3	138.51	139	normal	control
TA19d2014	19	1	26	10.01.2014	2014	January	J14	1	2	First quarter	2	188.03	188	normal	control
TA19d2014	19	2	35	13.01.2014	2014	January	J14	1	3	First quarter	2	130.49	130	normal	control	81	9	35	35	26	44
TA19d2014	19	3	44	14.01.2014	2014	January	J14	1	3	First quarter	2	130.49	130	normal	control
TA20d2014	20	1	16	10.01.2014	2014	January	J14	1	2	First quarter	2	188.03	188	normal	control
TA20d2014	20	2	28	13.01.2014	2014	January	J14	1	3	First quarter	2	130.49	130	normal	control	144	12	28	28	16	40
TA20d2014	20	3	40	14.01.2014	2014	January	J14	1	3	First quarter	2	130.49	130	normal	control
TA21d2014	21	1	200	10.01.2014	2014	January	J14	1	2	First quarter	2	188.03	188	normal	control
TA21d2014	21	2	200	13.01.2014	2014	January	J14	1	3	First quarter	2	130.49	130	normal	control	0	0	200	200	200	200
TA21d2014	21	3	200	14.01.2014	2014	January	J14	1	3	First quarter	2	130.49	130	normal	control
TA22d2014	22	1	26	10.01.2014	2014	January	J14	1	2	First quarter	2	188.03	188	normal	control
TA22d2014	22	2	38	13.01.2014	2014	January	J14	1	3	First quarter	2	130.49	130	normal	control	144	12	76	38	26	50
TA22d2014	22	3	50	14.01.2014	2014	January	J14	1	3	First quarter	2	130.49	130	normal	control	57.33333333	7.571877794	76	47	39.42812221	54.57187779	47	142	141.6
TA22d2014	22	4	52	15.01.2014	2014	January	J14	1	3	First quarter	2	130.49	130	normal	control	4	2	76	52	50	54	52	130.49	130
TA22d2014	22	5	54	16.01.2014	2014	January	J14	1	3	Full Moon	3	130.49	130	normal	control	13	3.605551275	76	55	51.39444872	58.60555128	55	132.09	131.8
TA22d2014	22	6	59	17.01.2014	2014	January	J14	1	3	Full Moon	3	130.49	130	normal	control	30.33333333	5.507570547	76	59	53.49242945	64.50757055	59	133.7	133.6
TA22d2014	22	7	65	20.01.2014	2014	January	J14	1	4	Full Moon	3	138.51	139	normal	control	36	6	76	65	59	71	65	135.3	135.4
TA22d2014	22	8	71	21.01.2014	2014	January	J14	1	4	Full Moon	3	138.51	139	normal	control	252	15.87450787	76	77	61.12549213	92.87450787	77	136.91	137.2
TA22d2014	22	9	95	22.01.2014	2014	January	J14	1	4	Full Moon	3	138.51	139	normal	control	200.3333333	14.15391583	76	79	64.84608417	93.15391583	79	138.51	139
TA22d2014	22	10	70	23.01.2014	2014	January	J14	1	4	Full Moon	3	138.51	139	normal	control	408.3333333	20.20725942	76	73	52.79274058	93.20725942	73	143.67	144
TA22d2014	22	11	55	24.01.2014	2014	January	J14	1	4	Last quarter	4	138.51	139	normal	control	158.3333333	12.58305739	76	57	44.41694261	69.58305739	57	148.83	149
TA22d2014	22	12	45	27.01.2014	2014	January	J14	1	5	Last quarter	4	164.31	164	normal	control	73	8.544003745	76	46	37.45599625	54.54400375	46	153.99	154
TA22d2014	22	13	38	28.01.2014	2014	January	J14	1	5	Last quarter	4	164.31	164	normal	control	16.33333333	4.041451884	76	40	35.95854812	44.04145188	40	159.15	159
TA22d2014	22	14	38	29.01.2014	2014	January	J14	1	5	Last quarter	4	164.31	164	normal	control	0	0	76	38	38	38	38	164.31	164
TA22d2014	22	15	38	30.01.2014	2014	January	J14	1	5	Last quarter	4	164.31	164	normal	control	0	0	76	38	38	38	38	168.02	167.8
TA22d2014	22	16	38	31.01.2014	2014	January	J14	1	5	New Moon	1	164.31	164	normal	control	0	0	76	38	38	38	38	171.73	171.6
TA22d2014	22	17	38	03.02.2014	2014	February	F14	2	6	New Moon	1	182.86	183	normal	control	0	0	76	38	38	38	38	175.44	175.4
TA22d2014	22	18	38	04.02.2014	2014	February	F14	2	6	New Moon	1	182.86	183	normal	control	0	0	76	38	38	38	38	179.15	179.2
TA22d2014	22	19	38	05.02.2014	2014	February	F14	2	6	New Moon	1	182.86	183	normal	control	0	0	76	38	38	38	38	182.86	183
TA22d2014	22	20	38	06.02.2014	2014	February	F14	2	6	New Moon	1	182.86	183	normal	control	0	0	76	38	38	38	38	178.93	179
TA22d2014	22	21	38	07.02.2014	2014	February	F14	2	6	New Moon	1	182.86	183	normal	control	0	0	76	38	38	38	38	175	175
TA22d2014	22	22	38	10.02.2014	2014	February	F14	2	7	First quarter	2	163.21	163	normal	control	0	0	76	38	38	38	38	171.07	171
TA22d2014	22	23	38	11.02.2014	2014	February	F14	2	7	First quarter	2	163.21	163	normal	control	0	0	76	38	38	38	38	167.14	167
TA22d2014	22	24	38	12.02.2014	2014	February	F14	2	7	First quarter	2	163.21	163	normal	control	0	0	76	38	38	38	38	162.27	162.2
TA22d2014	22	25	38	14.02.2014	2014	February	F14	2	7	First quarter	2	163.21	163	normal	control	0	0	76	38	38	38	38	161.34	161.4
TA22d2014	22	26	38	17.02.2014	2014	February	F14	2	8	Full Moon	3	158.53	159	normal	control	0	0	76	38	38	38	38	160.4	160.6
TA22d2014	22	27	38	18.02.2014	2014	February	F14	2	8	Full Moon	3	158.53	159	normal	control	48	6.92820323	76	42	35.07179677	48.92820323	42	159.47	159.8
TA22d2014	22	28	50	19.02.2014	2014	February	F14	2	8	Full Moon	3	158.53	159	normal	control	84	9.16515139	76	48	38.83484861	57.16515139	48	158.53	159
TA22d2014	22	29	56	20.02.2014	2014	February	F14	2	8	Full Moon	3	158.53	159	normal	control	25.33333333	5.033222957	76	55	49.96677704	60.03322296	55	160.97	161.4
TA22d2014	22	30	60	21.02.2014	2014	February	F14	2	8	Full Moon	3	158.53	159	normal	control	20.33333333	4.509249753	76	60	55.49075025	64.50924975	60	163.4	163.8
TA22d2014	22	31	65	24.02.2014	2014	February	F14	2	9	Last quarter	4	170.71	171	normal	control	25	5	76	65	60	70	65	165.84	166.2
TA22d2014	22	32	70	25.02.2014	2014	February	F14	2	9	Last quarter	4	170.71	171	normal	control	25	5	76	70	65	75	70	168.27	168.6
TA22d2014	22	33	75	26.02.2014	2014	February	F14	2	9	Last quarter	4	170.71	171	normal	control	25	5	76	75	70	80	75	170.71	171
TA22d2014	22	34	80	27.02.2014	2014	February	F14	2	9	Last quarter	4	170.71	171	normal	control	25	5	76	80	75	85	80	166.64	166.8
TA22d2014	22	35	85	28.02.2014	2014	February	F14	2	9	Last quarter	4	170.71	171	normal	control	25	5	76	85	80	90	85	162.57	162.6
TA22d2014	22	36	90	03.03.2014	2014	March	M14	3	10	New Moon	1	150.37	150	normal	control	16.33333333	4.041451884	76	89	84.95854812	93.04145188	89	158.51	158.4
TA22d2014	22	37	93	04.03.2014	2014	March	M14	3	10	New Moon	1	150.37	150	normal	control	9	3	76	93	90	96	93	154.44	154.2
TA22d2014	22	38	96	05.03.2014	2014	March	M14	3	10	New Moon	1	150.37	150	normal	control	12.33333333	3.511884584	76	96	92.48811542	99.51188458	96	149.72	149.4
TA22d2014	22	39	100	06.03.2014	2014	March	M14	3	10	New Moon	1	150.37	150	normal	control	52	7.211102551	76	102	94.78889745	109.2111026	102	149.07	148.8
TA22d2014	22	40	110	11.03.2014	2014	March	M14	3	11	First quarter	2	147.11	147	normal	control	100	10	76	110	100	120	110	148.7	148.6
TA22d2014	22	41	120	14.03.2014	2014	March	M14	3	11	First quarter	2	147.11	147	normal	control	100	10	76	120	110	130	120	148.33	148.4
TA22d2014	22	42	130	17.03.2014	2014	March	M14	3	12	Full Moon	3	148.53	149	normal	control	100	10	76	130	120	140	130	147.96	148.2
TA22d2014	22	43	140	18.03.2014	2014	March	M14	3	12	Full Moon	3	148.53	149	normal	control	100	10	76	140	130	150	140	148.25	148.6
TA22d2014	22	44	150	19.03.2014	2014	March	M14	3	12	Full Moon	3	148.53	149	normal	control	100	10	76	150	140	160	150	148.74	149.2
TA22d2014	22	45	160	21.03.2014	2014	March	M14	3	12	Full Moon	3	148.53	149	normal	control	100	10	76	160	150	170	160	148.94	149.4
TA22d2014	22	46	170	24.03.2014	2014	March	M14	3	13	Last quarter	4	149.56	150	normal	control	100	10	76	170	160	180	170	149.15	149.6
TA22d2014	22	47	180	27.03.2014	2014	March	M14	3	13	Last quarter	4	149.56	150	normal	control	52	7.211102551	76	178	170.7888974	185.2111026	178	149.54	149.8
TA22d2014	22	48	184	28.03.2014	2014	March	M14	3	13	Last quarter	4	149.56	150	normal	control	16	4	76	184	180	188	184	149.92	150
TA22d2014	22	49	188	31.03.2014	2014	March	M14	3	14	New Moon	1	150.47	150	normal	control	16	4	76	188	184	192	188	147.15	147.2
TA22d2014	22	50	192	04.04.2014	2014	April	Ap14	4	14	New Moon	1	150.47	150	normal	control	12.33333333	3.511884584	76	192	188.4881154	195.5118846	192	144.38	144.4
TA22d2014	22	51	195	07.04.2014	2014	April	Ap14	4	15	New Moon	1	135.69	136	normal	control	6.333333333	2.516611478	76	195	192.4833885	197.5166115	195	148.15	148
TA22d2014	22	52	197	09.04.2014	2014	April	Ap14	4	15	First quarter	2	135.69	136	normal	control	6.333333333	2.516611478	76	197	194.4833885	199.5166115	197	151.75	151.6
TA22d2014	22	53	200	14.04.2014	2014	April	Ap14	4	16	First quarter	2	168.44	168	normal	control	26.33333333	5.131601439	76	196	190.8683986	201.1316014	196	155.34	155.2
TA22d2014	22	54	190	16.04.2014	2014	April	Ap14	4	16	Full Moon	3	168.44	168	normal	control	158.3333333	12.58305739	76	188	175.4169426	200.5830574	188	154.87	154.6
TA22d2014	22	55	175	18.04.2014	2014	April	Ap14	4	16	Full Moon	3	168.44	168	normal	control	408.3333333	20.20725942	76	172	151.7927406	192.2072594	172	154.4	154
TA22d2014	22	56	150	21.04.2014	2014	April	Ap14	4	17	Full Moon	3	133.33	133	normal	control	408.3333333	20.20725942	76	153	132.7927406	173.2072594	153	147.37	147
TA22d2014	22	57	135	23.04.2014	2014	April	Ap14	4	17	Last quarter	4	133.33	133	normal	control	225	15	76	135	120	150	135	139.11	138.8
TA22d2014	22	58	120	25.04.2014	2014	April	Ap14	4	17	Last quarter	4	133.33	133	normal	control	225	15	76	120	105	135	120	130.84	130.6
TA22d2014	22	59	105	28.04.2014	2014	April	Ap14	4	18	Last quarter	4	127.1	127	normal	control	225	15	76	105	90	120	105	133.91	133.8
TA22d2014	22	60	90	30.04.2014	2014	April	Ap14	4	18	New Moon	1	127.1	127	normal	control	158.3333333	12.58305739	76	92	79.41694261	104.5830574	92	136.97	137
TA22d2014	22	61	80	05.05.2014	2014	May	Ma14	5	19	New Moon	1	148.67	149	normal	control	100	10	76	80	70	90
TA22d2014	22	62	70	06.05.2014	2014	May	Ma14	5	19	New Moon	1	148.67	149	normal	control
TA23d2014	23	1	15	10.01.2014	2014	January	J14	1	2	First quarter	2	188.03	188	normal	control
TA23d2014	23	2	15	13.01.2014	2014	January	J14	1	3	First quarter	2	130.49	130	normal	control	0	0	43	15	15	15
TA23d2014	23	3	15	14.01.2014	2014	January	J14	1	3	First quarter	2	130.49	130	normal	control	0.333333333	0.577350269	43	15	14.42264973	15.57735027	15	142	141.6
TA23d2014	23	4	16	15.01.2014	2014	January	J14	1	3	First quarter	2	130.49	130	normal	control	0.333333333	0.577350269	43	16	15.42264973	16.57735027	16	130.49	130
TA23d2014	23	5	16	16.01.2014	2014	January	J14	1	3	Full Moon	3	130.49	130	normal	control	1.333333333	1.154700538	43	17	15.84529946	18.15470054	17	132.09	131.8
TA23d2014	23	6	18	17.01.2014	2014	January	J14	1	3	Full Moon	3	130.49	130	normal	control	1.333333333	1.154700538	43	17	15.84529946	18.15470054	17	133.7	133.6
TA23d2014	23	7	18	20.01.2014	2014	January	J14	1	4	Full Moon	3	138.51	139	normal	control	0.333333333	0.577350269	43	18	17.42264973	18.57735027	18	135.3	135.4
TA23d2014	23	8	19	21.01.2014	2014	January	J14	1	4	Full Moon	3	138.51	139	normal	control	4.333333333	2.081665999	43	20	17.918334	22.081666	20	136.91	137.2
TA23d2014	23	9	22	22.01.2014	2014	January	J14	1	4	Full Moon	3	138.51	139	normal	control	6.333333333	2.516611478	43	22	19.48338852	24.51661148	22	138.51	139
TA23d2014	23	10	24	23.01.2014	2014	January	J14	1	4	Full Moon	3	138.51	139	normal	control	9.333333333	3.055050463	43	25	21.94494954	28.05505046	25	143.67	144
TA23d2014	23	11	28	24.01.2014	2014	January	J14	1	4	Last quarter	4	138.51	139	normal	control	16	4	43	28	24	32	28	148.83	149
TA23d2014	23	12	32	27.01.2014	2014	January	J14	1	5	Last quarter	4	164.31	164	normal	control	25.33333333	5.033222957	43	33	27.96677704	38.03322296	33	153.99	154
TA23d2014	23	13	38	28.01.2014	2014	January	J14	1	5	Last quarter	4	164.31	164	normal	control	42.33333333	6.506407099	43	38	31.4935929	44.5064071	38	159.15	159
TA23d2014	23	14	45	29.01.2014	2014	January	J14	1	5	Last quarter	4	164.31	164	normal	control	22.33333333	4.725815626	43	43	38.27418437	47.72581563	43	164.31	164
TA23d2014	23	15	47	30.01.2014	2014	January	J14	1	5	Last quarter	4	164.31	164	normal	control	9.333333333	3.055050463	43	48	44.94494954	51.05505046	48	168.02	167.8
TA23d2014	23	16	51	31.01.2014	2014	January	J14	1	5	New Moon	1	164.31	164	normal	control	20.33333333	4.509249753	43	51	46.49075025	55.50924975	51	171.73	171.6
TA23d2014	23	17	56	03.02.2014	2014	February	F14	2	6	New Moon	1	182.86	183	normal	control	20.33333333	4.509249753	43	56	51.49075025	60.50924975	56	175.44	175.4
TA23d2014	23	18	60	04.02.2014	2014	February	F14	2	6	New Moon	1	182.86	183	normal	control	31	5.567764363	43	61	55.43223564	66.56776436	61	179.15	179.2
TA23d2014	23	19	67	05.02.2014	2014	February	F14	2	6	New Moon	1	182.86	183	normal	control	56.33333333	7.505553499	43	67	59.4944465	74.5055535	67	182.86	183
TA23d2014	23	20	75	06.02.2014	2014	February	F14	2	6	New Moon	1	182.86	183	normal	control	81.33333333	9.018499506	43	76	66.98150049	85.01849951	76	178.93	179
TA23d2014	23	21	85	07.02.2014	2014	February	F14	2	6	New Moon	1	182.86	183	normal	control	58.33333333	7.637626158	43	83	75.36237384	90.63762616	83	175	175
TA23d2014	23	22	90	10.02.2014	2014	February	F14	2	7	First quarter	2	163.21	163	normal	control	25	5	43	90	85	95	90	171.07	171
TA23d2014	23	23	95	11.02.2014	2014	February	F14	2	7	First quarter	2	163.21	163	normal	control	25	5	43	95	90	100	95	167.14	167
TA23d2014	23	24	100	12.02.2014	2014	February	F14	2	7	First quarter	2	163.21	163	normal	control	175	13.22875656	43	105	91.77124344	118.2287566	105	162.27	162.2
TA23d2014	23	25	120	14.02.2014	2014	February	F14	2	7	First quarter	2	163.21	163	normal	control	175	13.22875656	43	115	101.7712434	128.2287566	115	161.34	161.4
TA23d2014	23	26	125	17.02.2014	2014	February	F14	2	8	Full Moon	3	158.53	159	normal	control	258.3333333	16.07275127	43	132	115.9272487	148.0727513
TA23d2014	23	27	150	18.02.2014	2014	February	F14	2	8	Full Moon	3	158.53	159	normal	control
TA24d2014	24	1	20	13.01.2014	2014	January	J14	1	3	First quarter	2	130.49	130	normal	control
TA24d2014	24	2	23	14.01.2014	2014	January	J14	1	3	First quarter	2	130.49	130	normal	control	6.333333333	2.516611478	33	23	20.48338852	25.51661148
TA24d2014	24	3	25	15.01.2014	2014	January	J14	1	3	First quarter	2	130.49	130	normal	control	57.33333333	7.571877794	33	28	20.42812221	35.57187779	28	130.49	130
TA24d2014	24	4	37	16.01.2014	2014	January	J14	1	3	Full Moon	3	130.49	130	normal	control	169.3333333	13.0128142	33	38	24.9871858	51.0128142	38	132.09	131.8
TA24d2014	24	5	51	17.01.2014	2014	January	J14	1	3	Full Moon	3	130.49	130	normal	control	481	21.9317122	33	56	34.0682878	77.9317122
TA24d2014	24	6	80	20.01.2014	2014	January	J14	1	4	Full Moon	3	138.51	139	normal	control
TA25d2014	25	1	20	13.01.2014	2014	January	J14	1	3	First quarter	2	130.49	130	normal	control
TA25d2014	25	2	24	14.01.2014	2014	January	J14	1	3	First quarter	2	130.49	130	normal	control	12.33333333	3.511884584	82.5	24	20.48811542	27.51188458
TA25d2014	25	3	27	15.01.2014	2014	January	J14	1	3	First quarter	2	130.49	130	normal	control	202.3333333	14.2243922	82.5	34	19.7756078	48.2243922	34	130.49	130
TA25d2014	25	4	50	16.01.2014	2014	January	J14	1	3	Full Moon	3	130.49	130	normal	control	679	26.05762844	82.5	52	25.94237156	78.05762844	52	132.09	131.8
TA25d2014	25	5	79	17.01.2014	2014	January	J14	1	3	Full Moon	3	130.49	130	normal	control	7267	85.24670082	82.5	113	27.75329918	198.2467008	113	133.7	133.6
TA25d2014	25	6	210	20.01.2014	2014	January	J14	1	4	Full Moon	3	138.51	139	normal	control	5900.333333	76.81362726	82.5	168	91.18637274	244.8136273	168	135.3	135.4
TA25d2014	25	7	214	21.01.2014	2014	January	J14	1	4	Full Moon	3	138.51	139	normal	control	12.33333333	3.511884584	82.5	214	210.4881154	217.5118846
TA25d2014	25	8	217	22.01.2014	2014	January	J14	1	4	Full Moon	3	138.51	139	normal	control
TA26d2014	26	1	15	14.01.2014	2014	January	J14	1	3	First quarter	2	130.49	130	normal	control
TA26d2014	26	2	21	15.01.2014	2014	January	J14	1	3	First quarter	2	130.49	130	normal	control	84	9.16515139	125.5	23	13.83484861	32.16515139
TA26d2014	26	3	33	16.01.2014	2014	January	J14	1	3	Full Moon	3	130.49	130	normal	control	183	13.52774926	125.5	34	20.47225074	47.52774926	34	132.09	131.8
TA26d2014	26	4	48	17.01.2014	2014	January	J14	1	3	Full Moon	3	130.49	130	normal	control	746.3333333	27.31910199	125.5	56	28.68089801	83.31910199	56	133.7	133.6
TA26d2014	26	5	86	20.01.2014	2014	January	J14	1	4	Full Moon	3	138.51	139	normal	control	724	26.90724809	125.5	78	51.09275191	104.9072481	78	135.3	135.4
TA26d2014	26	6	100	21.01.2014	2014	January	J14	1	4	Full Moon	3	138.51	139	normal	control	210.3333333	14.50287328	125.5	100	85.49712672	114.5028733	100	136.91	137.2
TA26d2014	26	7	115	22.01.2014	2014	January	J14	1	4	Full Moon	3	138.51	139	normal	control	408.3333333	20.20725942	125.5	118	97.79274058	138.2072594	118	138.51	139
TA26d2014	26	8	140	23.01.2014	2014	January	J14	1	4	Full Moon	3	138.51	139	normal	control	1075	32.78719262	125.5	145	112.2128074	177.7871926	145	143.67	144
TA26d2014	26	9	180	24.01.2014	2014	January	J14	1	4	Last quarter	4	138.51	139	normal	control	741.3333333	27.22743714	125.5	149	121.7725629	176.2274371	149	148.83	149
TA26d2014	26	10	128	27.01.2014	2014	January	J14	1	5	Last quarter	4	164.31	164	normal	control	761.3333333	27.59226945	125.5	159	131.4077306	186.5922694	159	153.99	154
TA26d2014	26	11	170	28.01.2014	2014	January	J14	1	5	Last quarter	4	164.31	164	normal	control	1681.333333	41.00406484	125.5	169	127.9959352	210.0040648	169	159.15	159
TA26d2014	26	12	210	29.01.2014	2014	January	J14	1	5	Last quarter	4	164.31	164	normal	control	408.3333333	20.20725942	125.5	192	171.7927406	212.2072594	192	164.31	164
TA26d2014	26	13	195	30.01.2014	2014	January	J14	1	5	Last quarter	4	164.31	164	normal	control	158.3333333	12.58305739	125.5	197	184.4169426	209.5830574	197	168.02	167.8
TA26d2014	26	14	185	31.01.2014	2014	January	J14	1	5	New Moon	1	164.31	164	normal	control	433.3333333	20.81665999	125.5	202	181.18334	222.81666	202	171.73	171.6
TA26d2014	26	15	225	03.02.2014	2014	February	F14	2	6	New Moon	1	182.86	183	normal	control	933.3333333	30.55050463	125.5	218	187.4494954	248.5505046	218	175.44	175.4
TA26d2014	26	16	245	04.02.2014	2014	February	F14	2	6	New Moon	1	182.86	183	normal	control	508.3333333	22.54624876	125.5	247	224.4537512	269.5462488	247	179.15	179.2
TA26d2014	26	17	270	05.02.2014	2014	February	F14	2	6	New Moon	1	182.86	183	normal	control	258.3333333	16.07275127	125.5	252	235.9272487	268.0727513	252	182.86	183
TA26d2014	26	18	240	06.02.2014	2014	February	F14	2	6	New Moon	1	182.86	183	normal	control	1233.333333	35.11884584	125.5	237	201.8811542	272.1188458	237	178.93	179
TA26d2014	26	19	200	07.02.2014	2014	February	F14	2	6	New Moon	1	182.86	183	normal	control	5947	77.11679454	125.5	177	99.88320546	254.1167945	177	175	175
TA26d2014	26	20	91	10.02.2014	2014	February	F14	2	7	First quarter	2	163.21	163	normal	control	4150.333333	64.42308075	125.5	126	61.57691925	190.4230808	126	171.07	171
TA26d2014	26	21	86	11.02.2014	2014	February	F14	2	7	First quarter	2	163.21	163	normal	control	30.33333333	5.507570547	125.5	86	80.49242945	91.50757055	86	167.14	167
TA26d2014	26	22	80	12.02.2014	2014	February	F14	2	7	First quarter	2	163.21	163	normal	control	14.33333333	3.785938897	125.5	82	78.2140611	85.7859389	82	162.27	162.2
TA26d2014	26	23	79	14.02.2014	2014	February	F14	2	7	First quarter	2	163.21	163	normal	control	2.333333333	1.527525232	125.5	79	77.47247477	80.52752523	79	161.34	161.4
TA26d2014	26	24	77	17.02.2014	2014	February	F14	2	8	Full Moon	3	158.53	159	normal	control	4	2	125.5	77	75	79	77	160.4	160.6
TA26d2014	26	25	75	18.02.2014	2014	February	F14	2	8	Full Moon	3	158.53	159	normal	control	121.3333333	11.01514109	125.5	82	70.98485891	93.01514109	82	159.47	159.8
TA26d2014	26	26	95	19.02.2014	2014	February	F14	2	8	Full Moon	3	158.53	159	normal	control	175	13.22875656	125.5	90	76.77124344	103.2287566	90	158.53	159
TA26d2014	26	27	100	20.02.2014	2014	February	F14	2	8	Full Moon	3	158.53	159	normal	control	25	5	125.5	100	95	105	100	160.97	161.4
TA26d2014	26	28	105	21.02.2014	2014	February	F14	2	8	Full Moon	3	158.53	159	normal	control	25	5	125.5	105	100	110	105	163.4	163.8
TA26d2014	26	29	110	24.02.2014	2014	February	F14	2	9	Last quarter	4	170.71	171	normal	control	108.3333333	10.40833	125.5	113	102.59167	123.40833	113	165.84	166.2
TA26d2014	26	30	125	25.02.2014	2014	February	F14	2	9	Last quarter	4	170.71	171	normal	control	225	15	125.5	125	110	140	125	168.27	168.6
TA26d2014	26	31	140	26.02.2014	2014	February	F14	2	9	Last quarter	4	170.71	171	normal	control	75	8.660254038	125.5	135	126.339746	143.660254	135	170.71	171
TA26d2014	26	32	140	27.02.2014	2014	February	F14	2	9	Last quarter	4	170.71	171	normal	control	0	0	125.5	140	140	140	140	166.64	166.8
TA26d2014	26	33	140	28.02.2014	2014	February	F14	2	9	Last quarter	4	170.71	171	normal	control	33.33333333	5.773502692	125.5	143	137.2264973	148.7735027
TA26d2014	26	34	150	03.03.2014	2014	March	M14	3	10	New Moon	1	150.37	150	normal	control
TA27d2014	27	1	15	14.01.2014	2014	January	J14	1	3	First quarter	2	130.49	130	normal	control
TA27d2014	27	2	20	15.01.2014	2014	January	J14	1	3	First quarter	2	130.49	130	normal	control	20.33333333	4.509249753	156	20	15.49075025	24.50924975
TA27d2014	27	3	24	16.01.2014	2014	January	J14	1	3	Full Moon	3	130.49	130	normal	control	16	4	156	24	20	28	24	132.09	131.8
TA27d2014	27	4	28	17.01.2014	2014	January	J14	1	3	Full Moon	3	130.49	130	normal	control	31	5.567764363	156	29	23.43223564	34.56776436	29	133.7	133.6
TA27d2014	27	5	35	20.01.2014	2014	January	J14	1	4	Full Moon	3	138.51	139	normal	control	64.33333333	8.020806277	156	36	27.97919372	44.02080628	36	135.3	135.4
TA27d2014	27	6	44	21.01.2014	2014	January	J14	1	4	Full Moon	3	138.51	139	normal	control	44.33333333	6.658328118	156	42	35.34167188	48.65832812	42	136.91	137.2
TA27d2014	27	7	48	22.01.2014	2014	January	J14	1	4	Full Moon	3	138.51	139	normal	control	20.33333333	4.509249753	156	48	43.49075025	52.50924975	48	138.51	139
TA27d2014	27	8	53	23.01.2014	2014	January	J14	1	4	Full Moon	3	138.51	139	normal	control	190.3333333	13.79613472	156	58	44.20386528	71.79613472	58	143.67	144
TA27d2014	27	9	74	24.01.2014	2014	January	J14	1	4	Last quarter	4	138.51	139	normal	control	294.3333333	17.15614564	156	71	53.84385436	88.15614564	71	148.83	149
TA27d2014	27	10	87	27.01.2014	2014	January	J14	1	5	Last quarter	4	164.31	164	normal	control	169	13	156	87	74	100	87	153.99	154
TA27d2014	27	11	100	28.01.2014	2014	January	J14	1	5	Last quarter	4	164.31	164	normal	control	5376.333333	73.32348419	156	136	62.67651581	209.3234842	136	159.15	159
TA27d2014	27	12	220	29.01.2014	2014	January	J14	1	5	Last quarter	4	164.31	164	normal	control	4433.333333	66.58328118	156	177	110.4167188	243.5832812	177	164.31	164
TA27d2014	27	13	210	30.01.2014	2014	January	J14	1	5	Last quarter	4	164.31	164	normal	control	100	10	156	210	200	220	210	168.02	167.8
TA27d2014	27	14	200	31.01.2014	2014	January	J14	1	5	New Moon	1	164.31	164	normal	control	33.33333333	5.773502692	156	203	197.2264973	208.7735027	203	171.73	171.6
TA27d2014	27	15	200	03.02.2014	2014	February	F14	2	6	New Moon	1	182.86	183	normal	control	33.33333333	5.773502692	156	197	191.2264973	202.7735027	197	175.44	175.4
TA27d2014	27	16	190	04.02.2014	2014	February	F14	2	6	New Moon	1	182.86	183	normal	control	58.33333333	7.637626158	156	192	184.3623738	199.6376262	192	179.15	179.2
TA27d2014	27	17	185	05.02.2014	2014	February	F14	2	6	New Moon	1	182.86	183	normal	control	25	5	156	185	180	190	185	182.86	183
TA27d2014	27	18	180	06.02.2014	2014	February	F14	2	6	New Moon	1	182.86	183	normal	control	58.33333333	7.637626158	156	178	170.3623738	185.6376262	178	178.93	179
TA27d2014	27	19	170	07.02.2014	2014	February	F14	2	6	New Moon	1	182.86	183	normal	control	52	7.211102551	156	172	164.7888974	179.2111026	172	175	175
TA27d2014	27	20	166	10.02.2014	2014	February	F14	2	7	First quarter	2	163.21	163	normal	control	12.33333333	3.511884584	156	166	162.4881154	169.5118846	166	171.07	171
TA27d2014	27	21	163	11.02.2014	2014	February	F14	2	7	First quarter	2	163.21	163	normal	control	9	3	156	163	160	166	163	167.14	167
TA27d2014	27	22	160	12.02.2014	2014	February	F14	2	7	First quarter	2	163.21	163	normal	control	16.33333333	4.041451884	156	159	154.9585481	163.0414519	159	162.27	162.2
TA27d2014	27	23	155	14.02.2014	2014	February	F14	2	7	First quarter	2	163.21	163	normal	control	16.33333333	4.041451884	156	156	151.9585481	160.0414519	156	161.34	161.4
TA27d2014	27	24	152	17.02.2014	2014	February	F14	2	8	Full Moon	3	158.53	159	normal	control	6.333333333	2.516611478	156	152	149.4833885	154.5166115	152	160.4	160.6
TA27d2014	27	25	150	18.02.2014	2014	February	F14	2	8	Full Moon	3	158.53	159	normal	control	1	1	156	151	150	152	151	159.47	159.8
TA27d2014	27	26	151	19.02.2014	2014	February	F14	2	8	Full Moon	3	158.53	159	normal	control	1	1	156	151	150	152	151	158.53	159
TA27d2014	27	27	152	20.02.2014	2014	February	F14	2	8	Full Moon	3	158.53	159	normal	control	2.333333333	1.527525232	156	152	150.4724748	153.5275252	152	160.97	161.4
TA27d2014	27	28	154	21.02.2014	2014	February	F14	2	8	Full Moon	3	158.53	159	normal	control	1.333333333	1.154700538	156	153	151.8452995	154.1547005	153	163.4	163.8
TA27d2014	27	29	154	24.02.2014	2014	February	F14	2	9	Last quarter	4	170.71	171	normal	control	0.333333333	0.577350269	156	154	153.4226497	154.5773503	154	165.84	166.2
TA27d2014	27	30	155	25.02.2014	2014	February	F14	2	9	Last quarter	4	170.71	171	normal	control	0.333333333	0.577350269	156	155	154.4226497	155.5773503	155	168.27	168.6
TA27d2014	27	31	155	26.02.2014	2014	February	F14	2	9	Last quarter	4	170.71	171	normal	control	1.333333333	1.154700538	156	156	154.8452995	157.1547005	156	170.71	171
TA27d2014	27	32	157	27.02.2014	2014	February	F14	2	9	Last quarter	4	170.71	171	normal	control	6.333333333	2.516611478	156	157	154.4833885	159.5166115	157	166.64	166.8
TA27d2014	27	33	160	28.02.2014	2014	February	F14	2	9	Last quarter	4	170.71	171	normal	control	9	3	156	160	157	163	160	162.57	162.6
TA27d2014	27	34	163	03.03.2014	2014	March	M14	3	10	New Moon	1	150.37	150	normal	control	6.333333333	2.516611478	156	163	160.4833885	165.5166115	163	158.51	158.4
TA27d2014	27	35	165	04.03.2014	2014	March	M14	3	10	New Moon	1	150.37	150	normal	control	6.333333333	2.516611478	156	165	162.4833885	167.5166115	165	154.44	154.2
TA27d2014	27	36	168	05.03.2014	2014	March	M14	3	10	New Moon	1	150.37	150	normal	control	6.333333333	2.516611478	156	168	165.4833885	170.5166115
TA27d2014	27	37	170	06.03.2014	2014	March	M14	3	10	New Moon	1	150.37	150	normal	control
TA28d2014	28	1	1	15.01.2014	2014	January	J14	1	3	First quarter	2	130.49	130	normal	control
TA28d2014	28	2	12	16.01.2014	2014	January	J14	1	3	Full Moon	3	130.49	130	normal	control	157	12.52996409	32	13	0.470035914	25.52996409
TA28d2014	28	3	26	17.01.2014	2014	January	J14	1	3	Full Moon	3	130.49	130	normal	control	65.33333333	8.082903769	32	21	12.91709623	29.08290377	21	133.7	133.6
TA28d2014	28	4	26	20.01.2014	2014	January	J14	1	4	Full Moon	3	138.51	139	normal	control	21.33333333	4.618802154	32	29	24.38119785	33.61880215	29	135.3	135.4
TA28d2014	28	5	34	21.01.2014	2014	January	J14	1	4	Full Moon	3	138.51	139	normal	control	81.33333333	9.018499506	32	35	25.98150049	44.01849951	35	136.91	137.2
TA28d2014	28	6	44	22.01.2014	2014	January	J14	1	4	Full Moon	3	138.51	139	normal	control	41.33333333	6.429100507	32	41	34.57089949	47.42910051	41	138.51	139
TA28d2014	28	7	46	23.01.2014	2014	January	J14	1	4	Full Moon	3	138.51	139	normal	control	6.333333333	2.516611478	32	46	43.48338852	48.51661148
TA28d2014	28	8	49	24.01.2014	2014	January	J14	1	4	Last quarter	4	138.51	139	normal	control
TA29d2014	29	1	15	16.01.2014	2014	January	J14	1	3	Full Moon	3	130.49	130	normal	control
TA29d2014	29	2	20	17.01.2014	2014	January	J14	1	3	Full Moon	3	130.49	130	normal	control	925	30.41381265	107	35	4.586187349	65.41381265
TA29d2014	29	3	70	20.01.2014	2014	January	J14	1	4	Full Moon	3	138.51	139	normal	control	2033.333333	45.09249753	107	67	21.90750247	112.0924975	67	135.3	135.4
TA29d2014	29	4	110	21.01.2014	2014	January	J14	1	4	Full Moon	3	138.51	139	normal	control	1233.333333	35.11884584	107	107	71.88115416	142.1188458	107	136.91	137.2
TA29d2014	29	5	140	22.01.2014	2014	January	J14	1	4	Full Moon	3	138.51	139	normal	control	1233.333333	35.11884584	107	143	107.8811542	178.1188458	143	138.51	139
TA29d2014	29	6	180	23.01.2014	2014	January	J14	1	4	Full Moon	3	138.51	139	normal	control	3100	55.67764363	107	190	134.3223564	245.6776436
TA29d2014	29	7	250	24.01.2014	2014	January	J14	1	4	Last quarter	4	138.51	139	normal	control
TA30d2014	30	1	6	16.01.2014	2014	January	J14	1	3	Full Moon	3	130.49	130	normal	control
TA30d2014	30	2	12	17.01.2014	2014	January	J14	1	3	Full Moon	3	130.49	130	normal	control	84	9.16515139	17	14	4.83484861	23.16515139
TA30d2014	30	3	24	20.01.2014	2014	January	J14	1	4	Full Moon	3	138.51	139	normal	control	156.3333333	12.50333289	17	24	11.49666711	36.50333289	24	135.3	135.4
TA30d2014	30	4	37	21.01.2014	2014	January	J14	1	4	Full Moon	3	138.51	139	normal	control	332.3333333	18.23001189	17	40	21.76998811	58.23001189	40	136.91	137.2
TA30d2014	30	5	60	22.01.2014	2014	January	J14	1	4	Full Moon	3	138.51	139	normal	control	349	18.68154169	17	57	38.31845831	75.68154169	57	138.51	139
TA30d2014	30	6	74	23.01.2014	2014	January	J14	1	4	Full Moon	3	138.51	139	normal	control	985.3333333	31.39001965	17	85	53.60998035	116.3900196	85	143.67	144
TA30d2014	30	7	120	24.01.2014	2014	January	J14	1	4	Last quarter	4	138.51	139	normal	control	1852	43.03486958	17	118	74.96513042	161.0348696	118	148.83	149
TA30d2014	30	8	160	27.01.2014	2014	January	J14	1	5	Last quarter	4	164.31	164	normal	control	533.3333333	23.09401077	17	133	109.9059892	156.0940108	133	153.99	154
TA30d2014	30	9	120	28.01.2014	2014	January	J14	1	5	Last quarter	4	164.31	164	normal	control	4075	63.83572667	17	105	41.16427333	168.8357267	105	159.15	159
TA30d2014	30	10	35	29.01.2014	2014	January	J14	1	5	Last quarter	4	164.31	164	normal	control	3193	56.50663678	17	56	0	112.5066368	56	164.31	164
TA30d2014	30	11	13	30.01.2014	2014	January	J14	1	5	Last quarter	4	164.31	164	normal	control	161.3333333	12.70170592	17	20	7.298294078	32.70170592	20	168.02	167.8
TA30d2014	30	12	13	31.01.2014	2014	January	J14	1	5	New Moon	1	164.31	164	normal	control	0.333333333	0.577350269	17	13	12.42264973	13.57735027	13	171.73	171.6
TA30d2014	30	13	14	03.02.2014	2014	February	F14	2	6	New Moon	1	182.86	183	normal	control	0.333333333	0.577350269	17	14	13.42264973	14.57735027	14	175.44	175.4
TA30d2014	30	14	14	04.02.2014	2014	February	F14	2	6	New Moon	1	182.86	183	normal	control	0	0	17	14	14	14	14	179.15	179.2
TA30d2014	30	15	14	05.02.2014	2014	February	F14	2	6	New Moon	1	182.86	183	normal	control	0.333333333	0.577350269	17	14	13.42264973	14.57735027	14	182.86	183
TA30d2014	30	16	15	06.02.2014	2014	February	F14	2	6	New Moon	1	182.86	183	normal	control	0.333333333	0.577350269	17	15	14.42264973	15.57735027	15	178.93	179
TA30d2014	30	17	15	07.02.2014	2014	February	F14	2	6	New Moon	1	182.86	183	normal	control	0	0	17	15	15	15	15	175	175
TA30d2014	30	18	15	10.02.2014	2014	February	F14	2	7	First quarter	2	163.21	163	normal	control	1.333333333	1.154700538	17	16	14.84529946	17.15470054	16	171.07	171
TA30d2014	30	19	17	11.02.2014	2014	February	F14	2	7	First quarter	2	163.21	163	normal	control	13	3.605551275	17	18	14.39444872	21.60555128	18	167.14	167
TA30d2014	30	20	22	12.02.2014	2014	February	F14	2	7	First quarter	2	163.21	163	normal	control	58.33333333	7.637626158	17	24	16.36237384	31.63762616	24	162.27	162.2
TA30d2014	30	21	32	14.02.2014	2014	February	F14	2	7	First quarter	2	163.21	163	normal	control	81.33333333	9.018499506	17	23	13.98150049	32.01849951	23	161.34	161.4
TA30d2014	30	22	14	17.02.2014	2014	February	F14	2	8	Full Moon	3	158.53	159	normal	control	97.33333333	9.865765725	17	21	11.13423428	30.86576572	21	160.4	160.6
TA30d2014	30	23	16	18.02.2014	2014	February	F14	2	8	Full Moon	3	158.53	159	normal	control	2.333333333	1.527525232	17	16	14.47247477	17.52752523	16	159.47	159.8
TA30d2014	30	24	17	19.02.2014	2014	February	F14	2	8	Full Moon	3	158.53	159	normal	control	2.333333333	1.527525232	17	17	15.47247477	18.52752523	17	158.53	159
TA30d2014	30	25	19	20.02.2014	2014	February	F14	2	8	Full Moon	3	158.53	159	normal	control	2.333333333	1.527525232	17	19	17.47247477	20.52752523	19	160.97	161.4
TA30d2014	30	26	20	21.02.2014	2014	February	F14	2	8	Full Moon	3	158.53	159	normal	control	2.333333333	1.527525232	17	20	18.47247477	21.52752523	20	163.4	163.8
TA30d2014	30	27	22	24.02.2014	2014	February	F14	2	9	Last quarter	4	170.71	171	normal	control	4	2	17	22	20	24	22	165.84	166.2
TA30d2014	30	28	24	25.02.2014	2014	February	F14	2	9	Last quarter	4	170.71	171	normal	control	1	1	17	23	22	24	23	168.27	168.6
TA30d2014	30	29	23	26.02.2014	2014	February	F14	2	9	Last quarter	4	170.71	171	normal	control	2.333333333	1.527525232	17	23	21.47247477	24.52752523	23	170.71	171
TA30d2014	30	30	21	27.02.2014	2014	February	F14	2	9	Last quarter	4	170.71	171	normal	control	4	2	17	21	19	23	21	166.64	166.8
TA30d2014	30	31	19	28.02.2014	2014	February	F14	2	9	Last quarter	4	170.71	171	normal	control	2.333333333	1.527525232	17	19	17.47247477	20.52752523	19	162.57	162.6
TA30d2014	30	32	18	03.03.2014	2014	March	M14	3	10	New Moon	1	150.37	150	normal	control	1	1	17	18	17	19	18	158.51	158.4
TA30d2014	30	33	17	04.03.2014	2014	March	M14	3	10	New Moon	1	150.37	150	normal	control	1	1	17	17	16	18	17	154.44	154.2
TA30d2014	30	34	16	05.03.2014	2014	March	M14	3	10	New Moon	1	150.37	150	normal	control	2.333333333	1.527525232	17	16	14.47247477	17.52752523	16	149.72	149.4
TA30d2014	30	35	14	06.03.2014	2014	March	M14	3	10	New Moon	1	150.37	150	normal	control	1.333333333	1.154700538	17	15	13.84529946	16.15470054	15	149.07	148.8
TA30d2014	30	36	14	11.03.2014	2014	March	M14	3	11	First quarter	2	147.11	147	normal	control	1.333333333	1.154700538	17	13	11.84529946	14.15470054	13	148.7	148.6
TA30d2014	30	37	12	14.03.2014	2014	March	M14	3	11	First quarter	2	147.11	147	normal	control	6.333333333	2.516611478	17	12	9.483388522	14.51661148	12	148.33	148.4
TA30d2014	30	38	9	17.03.2014	2014	March	M14	3	12	Full Moon	3	148.53	149	normal	control	4.333333333	2.081665999	17	10	7.918334001	12.081666	10	147.96	148.2
TA30d2014	30	39	8	18.03.2014	2014	March	M14	3	12	Full Moon	3	148.53	149	normal	control	0.333333333	0.577350269	17	8	7.422649731	8.577350269	8	148.25	148.6
TA30d2014	30	40	8	19.03.2014	2014	March	M14	3	12	Full Moon	3	148.53	149	normal	control	0	0	17	8	8	8	8	148.74	149.2
TA30d2014	30	41	8	21.03.2014	2014	March	M14	3	12	Full Moon	3	148.53	149	normal	control	0	0	17	8	8	8	8	148.94	149.4
TA30d2014	30	42	8	24.03.2014	2014	March	M14	3	13	Last quarter	4	149.56	150	normal	control	0	0	17	8	8	8	8	149.15	149.6
TA30d2014	30	43	8	27.03.2014	2014	March	M14	3	13	Last quarter	4	149.56	150	normal	control	0	0	17	8	8	8	8	149.54	149.8
TA30d2014	30	44	8	28.03.2014	2014	March	M14	3	13	Last quarter	4	149.56	150	normal	control	5.333333333	2.309401077	17	7	4.690598923	9.309401077	7	149.92	150
TA30d2014	30	45	4	31.03.2014	2014	March	M14	3	14	New Moon	1	150.47	150	normal	control	9.333333333	3.055050463	17	5	1.944949537	8.055050463
TA30d2014	30	46	2	04.04.2014	2014	April	Ap14	4	14	New Moon	1	150.47	150	normal	control
TA31d2014	31	1	15	17.01.2014	2014	January	J14	1	3	Full Moon	3	130.49	130	normal	control
TA31d2014	31	2	23	20.01.2014	2014	January	J14	1	4	Full Moon	3	138.51	139	normal	control	64	8	177	23	15	31
TA31d2014	31	3	31	21.01.2014	2014	January	J14	1	4	Full Moon	3	138.51	139	normal	control	64	8	177	31	23	39	31	136.91	137.2
TA31d2014	31	4	39	22.01.2014	2014	January	J14	1	4	Full Moon	3	138.51	139	normal	control	101.3333333	10.06644591	177	40	29.93355409	50.06644591	40	138.51	139
TA31d2014	31	5	51	23.01.2014	2014	January	J14	1	4	Full Moon	3	138.51	139	normal	control	212.3333333	14.571662	177	53	38.428338	67.571662	53	143.67	144
TA31d2014	31	6	68	24.01.2014	2014	January	J14	1	4	Last quarter	4	138.51	139	normal	control	1502.333333	38.75994496	177	81	42.24005504	119.759945	81	148.83	149
TA31d2014	31	7	125	27.01.2014	2014	January	J14	1	5	Last quarter	4	164.31	164	normal	control	2156.333333	46.43633635	177	118	71.56366365	164.4363363	118	153.99	154
TA31d2014	31	8	160	28.01.2014	2014	January	J14	1	5	Last quarter	4	164.31	164	normal	control	1825	42.72001873	177	165	122.2799813	207.7200187	165	159.15	159
TA31d2014	31	9	210	29.01.2014	2014	January	J14	1	5	Last quarter	4	164.31	164	normal	control	2500	50	177	210	160	260	210	164.31	164
TA31d2014	31	10	260	30.01.2014	2014	January	J14	1	5	Last quarter	4	164.31	164	normal	control	3633.333333	60.27713773	177	267	206.7228623	327.2771377	267	168.02	167.8
TA31d2014	31	11	330	31.01.2014	2014	January	J14	1	5	New Moon	1	164.31	164	normal	control	1233.333333	35.11884584	177	297	261.8811542	332.1188458	297	171.73	171.6
TA31d2014	31	12	300	03.02.2014	2014	February	F14	2	6	New Moon	1	182.86	183	normal	control	525	22.91287847	177	325	302.0871215	347.9128785	325	175.44	175.4
TA31d2014	31	13	345	04.02.2014	2014	February	F14	2	6	New Moon	1	182.86	183	normal	control	2025	45	177	345	300	390	345	179.15	179.2
TA31d2014	31	14	390	05.02.2014	2014	February	F14	2	6	New Moon	1	182.86	183	normal	control	7758.333333	88.08140174	177	318	229.9185983	406.0814017	318	182.86	183
TA31d2014	31	15	220	06.02.2014	2014	February	F14	2	6	New Moon	1	182.86	183	normal	control	11866.33333	108.9327009	177	266	157.0672991	374.9327009	266	178.93	179
TA31d2014	31	16	187	07.02.2014	2014	February	F14	2	6	New Moon	1	182.86	183	normal	control	2326.333333	48.23207785	177	177	128.7679222	225.2320778
TA31d2014	31	17	125	10.02.2014	2014	February	F14	2	7	First quarter	2	163.21	163	normal	control
TA32d2014	32	1	23	20.01.2014	2014	January	J14	1	4	Full Moon	3	138.51	139	normal	control
TA32d2014	32	2	24	21.01.2014	2014	January	J14	1	4	Full Moon	3	138.51	139	normal	control	10.33333333	3.214550254	27	25	21.78544975	28.21455025
TA32d2014	32	3	29	22.01.2014	2014	January	J14	1	4	Full Moon	3	138.51	139	normal	control	6.333333333	2.516611478	27	27	24.48338852	29.51661148	27	138.51	139
TA32d2014	32	4	27	23.01.2014	2014	January	J14	1	4	Full Moon	3	138.51	139	normal	control	4	2	27	27	25	29	27	143.67	144
TA32d2014	32	5	25	24.01.2014	2014	January	J14	1	4	Last quarter	4	138.51	139	normal	control	109	10.44030651	27	32	21.55969349	42.44030651	32	148.83	149
TA32d2014	32	6	44	27.01.2014	2014	January	J14	1	5	Last quarter	4	164.31	164	normal	control	104.3333333	10.21436896	27	37	26.78563104	47.21436896	37	153.99	154
TA32d2014	32	7	41	28.01.2014	2014	January	J14	1	5	Last quarter	4	164.31	164	normal	control	12.33333333	3.511884584	27	41	37.48811542	44.51188458	41	159.15	159
TA32d2014	32	8	37	29.01.2014	2014	January	J14	1	5	Last quarter	4	164.31	164	normal	control	12.33333333	3.511884584	27	37	33.48811542	40.51188458	37	164.31	164
TA32d2014	32	9	34	30.01.2014	2014	January	J14	1	5	Last quarter	4	164.31	164	normal	control	26.33333333	5.131601439	27	33	27.86839856	38.13160144	33	168.02	167.8
TA32d2014	32	10	27	31.01.2014	2014	January	J14	1	5	New Moon	1	164.31	164	normal	control	246.3333333	15.69500982	27	22	6.304990177	37.69500982	22	171.73	171.6
TA32d2014	32	11	4	03.02.2014	2014	February	F14	2	6	New Moon	1	182.86	183	normal	control	156.3333333	12.50333289	27	13	0.496667111	25.50333289	13	175.44	175.4
TA32d2014	32	12	7	04.02.2014	2014	February	F14	2	6	New Moon	1	182.86	183	normal	control	16.33333333	4.041451884	27	8	3.958548116	12.04145188
TA32d2014	32	13	12	05.02.2014	2014	February	F14	2	6	New Moon	1	182.86	183	normal	control
TA33d2014	33	1	10	21.01.2014	2014	January	J14	1	4	Full Moon	3	138.51	139	normal	control
TA33d2014	33	2	8	22.01.2014	2014	January	J14	1	4	Full Moon	3	138.51	139	normal	control	6.333333333	2.516611478	7	8	5.483388522	10.51661148
TA33d2014	33	3	5	23.01.2014	2014	January	J14	1	4	Full Moon	3	138.51	139	normal	control	6.333333333	2.516611478	7	5	2.483388522	7.516611478	5	143.67	144
TA33d2014	33	4	3	24.01.2014	2014	January	J14	1	4	Last quarter	4	138.51	139	normal	control	13	3.605551275	7	6	2.394448725	9.605551275	6	148.83	149
TA33d2014	33	5	10	27.01.2014	2014	January	J14	1	5	Last quarter	4	164.31	164	normal	control	13	3.605551275	7	7	3.394448725	10.60555128	7	153.99	154
TA33d2014	33	6	8	28.01.2014	2014	January	J14	1	5	Last quarter	4	164.31	164	normal	control	2.333333333	1.527525232	7	8	6.472474768	9.527525232
TA33d2014	33	7	7	29.01.2014	2014	January	J14	1	5	Last quarter	4	164.31	164	normal	control
TA34d2014	34	1	10	21.01.2014	2014	January	J14	1	4	Full Moon	3	138.51	139	normal	control
TA34d2014	34	2	12	22.01.2014	2014	January	J14	1	4	Full Moon	3	138.51	139	normal	control	2.333333333	1.527525232	16	12	10.47247477	13.52752523
TA34d2014	34	3	13	23.01.2014	2014	January	J14	1	4	Full Moon	3	138.51	139	normal	control	1	1	16	13	12	14	13	143.67	144
TA34d2014	34	4	14	24.01.2014	2014	January	J14	1	4	Last quarter	4	138.51	139	normal	control	0.333333333	0.577350269	16	13	12.42264973	13.57735027	13	148.83	149
TA34d2014	34	5	13	27.01.2014	2014	January	J14	1	5	Last quarter	4	164.31	164	normal	control	24.33333333	4.932882862	16	16	11.06711714	20.93288286	16	153.99	154
TA34d2014	34	6	22	28.01.2014	2014	January	J14	1	5	Last quarter	4	164.31	164	normal	control	64.33333333	8.020806277	16	21	12.97919372	29.02080628	21	159.15	159
TA34d2014	34	7	29	29.01.2014	2014	January	J14	1	5	Last quarter	4	164.31	164	normal	control	22.33333333	4.725815626	16	27	22.27418437	31.72581563	27	164.31	164
TA34d2014	34	8	31	30.01.2014	2014	January	J14	1	5	Last quarter	4	164.31	164	normal	control	4	2	16	31	29	33
TA34d2014	34	9	33	31.01.2014	2014	January	J14	1	5	New Moon	1	164.31	164	normal	control
TA35d2014	35	1	10	21.01.2014	2014	January	J14	1	4	Full Moon	3	138.51	139	normal	control
TA35d2014	35	2	8	22.01.2014	2014	January	J14	1	4	Full Moon	3	138.51	139	normal	control	2.333333333	1.527525232	51	8	6.472474768	9.527525232
TA35d2014	35	3	7	23.01.2014	2014	January	J14	1	4	Full Moon	3	138.51	139	normal	control	127	11.26942767	51	14	2.73057233	25.26942767	14	143.67	144
TA35d2014	35	4	27	24.01.2014	2014	January	J14	1	4	Last quarter	4	138.51	139	normal	control	325.3333333	18.03699901	51	26	7.963000989	44.03699901	26	148.83	149
TA35d2014	35	5	43	27.01.2014	2014	January	J14	1	5	Last quarter	4	164.31	164	normal	control	272.3333333	16.50252506	51	43	26.49747494	59.50252506	43	153.99	154
TA35d2014	35	6	60	28.01.2014	2014	January	J14	1	5	Last quarter	4	164.31	164	normal	control	256.3333333	16.01041328	51	59	42.98958672	75.01041328	59	159.15	159
TA35d2014	35	7	75	29.01.2014	2014	January	J14	1	5	Last quarter	4	164.31	164	normal	control	308.3333333	17.55942292	51	77	59.44057708	94.55942292	77	164.31	164
TA35d2014	35	8	95	30.01.2014	2014	January	J14	1	5	Last quarter	4	164.31	164	normal	control	2508.333333	50.083264	51	113	62.916736	163.083264	113	168.02	167.8
TA35d2014	35	9	170	31.01.2014	2014	January	J14	1	5	New Moon	1	164.31	164	normal	control	21008.33333	144.9425173	51	213	68.05748266	357.9425173
TA35d2014	35	10	375	03.02.2014	2014	February	F14	2	6	New Moon	1	182.86	183	normal	control
TA36d2014	36	1	15	21.01.2014	2014	January	J14	1	4	Full Moon	3	138.51	139	normal	control
TA36d2014	36	2	18	22.01.2014	2014	January	J14	1	4	Full Moon	3	138.51	139	normal	control	6.333333333	2.516611478	72	18	15.48338852	20.51661148
TA36d2014	36	3	20	23.01.2014	2014	January	J14	1	4	Full Moon	3	138.51	139	normal	control	2.333333333	1.527525232	72	20	18.47247477	21.52752523	20	143.67	144
TA36d2014	36	4	21	24.01.2014	2014	January	J14	1	4	Last quarter	4	138.51	139	normal	control	127	11.26942767	72	27	15.73057233	38.26942767	27	148.83	149
TA36d2014	36	5	40	27.01.2014	2014	January	J14	1	5	Last quarter	4	164.31	164	normal	control	142.3333333	11.93035345	72	35	23.06964655	46.93035345	35	153.99	154
TA36d2014	36	6	43	28.01.2014	2014	January	J14	1	5	Last quarter	4	164.31	164	normal	control	12.33333333	3.511884584	72	43	39.48811542	46.51188458	43	159.15	159
TA36d2014	36	7	47	29.01.2014	2014	January	J14	1	5	Last quarter	4	164.31	164	normal	control	284.3333333	16.86218649	72	55	38.13781351	71.86218649	55	164.31	164
TA36d2014	36	8	74	30.01.2014	2014	January	J14	1	5	Last quarter	4	164.31	164	normal	control	556.3333333	23.58671943	72	72	48.41328057	95.58671943	72	168.02	167.8
TA36d2014	36	9	94	31.01.2014	2014	January	J14	1	5	New Moon	1	164.31	164	normal	control	1381.333333	37.16629297	72	105	67.83370703	142.166293	105	171.73	171.6
TA36d2014	36	10	146	03.02.2014	2014	February	F14	2	6	New Moon	1	182.86	183	normal	control	1509.333333	38.85013942	72	137	98.14986058	175.8501394	137	175.44	175.4
TA36d2014	36	11	170	04.02.2014	2014	February	F14	2	6	New Moon	1	182.86	183	normal	control	760.3333333	27.57414248	72	172	144.4258575	199.5741425	172	179.15	179.2
TA36d2014	36	12	201	05.02.2014	2014	February	F14	2	6	New Moon	1	182.86	183	normal	control	660.3333333	25.69695183	72	174	148.3030482	199.6969518	174	182.86	183
TA36d2014	36	13	150	06.02.2014	2014	February	F14	2	6	New Moon	1	182.86	183	normal	control	2214.333333	47.05670338	72	153	105.9432966	200.0567034	153	178.93	179
TA36d2014	36	14	107	07.02.2014	2014	February	F14	2	6	New Moon	1	182.86	183	normal	control	956.3333333	30.92463958	72	116	85.07536042	146.9246396
TA36d2014	36	15	90	10.02.2014	2014	February	F14	2	7	First quarter	2	163.21	163	normal	control
TA37d2014	37	1	20	22.01.2014	2014	January	J14	1	4	Full Moon	3	138.51	139	normal	control
TA37d2014	37	2	22	23.01.2014	2014	January	J14	1	4	Full Moon	3	138.51	139	normal	control	4	2	25.5	22	20	24
TA37d2014	37	3	24	24.01.2014	2014	January	J14	1	4	Last quarter	4	138.51	139	normal	control	109	10.44030651	25.5	29	18.55969349	39.44030651	29	148.83	149
TA37d2014	37	4	41	27.01.2014	2014	January	J14	1	5	Last quarter	4	164.31	164	normal	control	109	10.44030651	25.5	36	25.55969349	46.44030651	36	153.99	154
TA37d2014	37	5	43	28.01.2014	2014	January	J14	1	5	Last quarter	4	164.31	164	normal	control	9.333333333	3.055050463	25.5	44	40.94494954	47.05505046	44	159.15	159
TA37d2014	37	6	47	29.01.2014	2014	January	J14	1	5	Last quarter	4	164.31	164	normal	control	7	2.645751311	25.5	44	41.35424869	46.64575131	44	164.31	164
TA37d2014	37	7	42	30.01.2014	2014	January	J14	1	5	Last quarter	4	164.31	164	normal	control	25	5	25.5	42	37	47	42	168.02	167.8
TA37d2014	37	8	37	31.01.2014	2014	January	J14	1	5	New Moon	1	164.31	164	normal	control	240.3333333	15.50268794	25.5	31	15.49731206	46.50268794	31	171.73	171.6
TA37d2014	37	9	13	03.02.2014	2014	February	F14	2	6	New Moon	1	182.86	183	normal	control	192	13.85640646	25.5	21	7.143593539	34.85640646	21	175.44	175.4
TA37d2014	37	10	13	04.02.2014	2014	February	F14	2	6	New Moon	1	182.86	183	normal	control	0.333333333	0.577350269	25.5	13	12.42264973	13.57735027	13	179.15	179.2
TA37d2014	37	11	14	05.02.2014	2014	February	F14	2	6	New Moon	1	182.86	183	normal	control	0.333333333	0.577350269	25.5	14	13.42264973	14.57735027	14	182.86	183
TA37d2014	37	12	14	06.02.2014	2014	February	F14	2	6	New Moon	1	182.86	183	normal	control	0.333333333	0.577350269	25.5	14	13.42264973	14.57735027	14	178.93	179
TA37d2014	37	13	15	07.02.2014	2014	February	F14	2	6	New Moon	1	182.86	183	normal	control	0.333333333	0.577350269	25.5	15	14.42264973	15.57735027
TA37d2014	37	14	15	10.02.2014	2014	February	F14	2	7	First quarter	2	163.21	163	normal	control
TA38d2014	38	1	20	24.01.2014	2014	January	J14	1	4	Last quarter	4	138.51	139	normal	control
TA38d2014	38	2	38	27.01.2014	2014	January	J14	1	5	Last quarter	4	164.31	164	normal	control	137.3333333	11.71893055	127	33	21.28106945	44.71893055
TA38d2014	38	3	42	28.01.2014	2014	January	J14	1	5	Last quarter	4	164.31	164	normal	control	31	5.567764363	127	43	37.43223564	48.56776436	43	159.15	159
TA38d2014	38	4	49	29.01.2014	2014	January	J14	1	5	Last quarter	4	164.31	164	normal	control	212.3333333	14.571662	127	54	39.428338	68.571662	54	164.31	164
TA38d2014	38	5	70	30.01.2014	2014	January	J14	1	5	Last quarter	4	164.31	164	normal	control	1767	42.03569911	127	83	40.96430089	125.0356991	83	168.02	167.8
TA38d2014	38	6	130	31.01.2014	2014	January	J14	1	5	New Moon	1	164.31	164	normal	control	2396.333333	48.95235779	127	122	73.04764221	170.9523578	122	171.73	171.6
TA38d2014	38	7	167	03.02.2014	2014	February	F14	2	6	New Moon	1	182.86	183	normal	control	444.3333333	21.07921567	127	154	132.9207843	175.0792157	154	175.44	175.4
TA38d2014	38	8	166	04.02.2014	2014	February	F14	2	6	New Moon	1	182.86	183	normal	control	1	1	127	166	165	167	166	179.15	179.2
TA38d2014	38	9	165	05.02.2014	2014	February	F14	2	6	New Moon	1	182.86	183	normal	control	217	14.73091986	127	157	142.2690801	171.7309199	157	182.86	183
TA38d2014	38	10	140	06.02.2014	2014	February	F14	2	6	New Moon	1	182.86	183	normal	control	325	18.02775638	127	145	126.9722436	163.0277564	145	178.93	179
TA38d2014	38	11	130	07.02.2014	2014	February	F14	2	6	New Moon	1	182.86	183	normal	control	58.33333333	7.637626158	127	132	124.3623738	139.6376262
TA38d2014	38	12	125	10.02.2014	2014	February	F14	2	7	First quarter	2	163.21	163	normal	control
TA39d2014	39	1	10	24.01.2014	2014	January	J14	1	4	Last quarter	4	138.51	139	normal	control
TA39d2014	39	2	14	27.01.2014	2014	January	J14	1	5	Last quarter	4	164.31	164	normal	control	25.33333333	5.033222957	36	15	9.966777043	20.03322296
TA39d2014	39	3	20	28.01.2014	2014	January	J14	1	5	Last quarter	4	164.31	164	normal	control	36	6	36	20	14	26	20	159.15	159
TA39d2014	39	4	26	29.01.2014	2014	January	J14	1	5	Last quarter	4	164.31	164	normal	control	74.33333333	8.621678104	36	28	19.3783219	36.6216781	28	164.31	164
TA39d2014	39	5	37	30.01.2014	2014	January	J14	1	5	Last quarter	4	164.31	164	normal	control	40.33333333	6.350852961	36	33	26.64914704	39.35085296	33	168.02	167.8
TA39d2014	39	6	37	31.01.2014	2014	January	J14	1	5	New Moon	1	164.31	164	normal	control	0	0	36	37	37	37	37	171.73	171.6
TA39d2014	39	7	37	03.02.2014	2014	February	F14	2	6	New Moon	1	182.86	183	normal	control	0	0	36	37	37	37	37	175.44	175.4
TA39d2014	39	8	37	04.02.2014	2014	February	F14	2	6	New Moon	1	182.86	183	normal	control	0.333333333	0.577350269	36	37	36.42264973	37.57735027	37	179.15	179.2
TA39d2014	39	9	36	05.02.2014	2014	February	F14	2	6	New Moon	1	182.86	183	normal	control	0.333333333	0.577350269	36	36	35.42264973	36.57735027	36	182.86	183
TA39d2014	39	10	36	06.02.2014	2014	February	F14	2	6	New Moon	1	182.86	183	normal	control	0	0	36	36	36	36	36	178.93	179
TA39d2014	39	11	36	07.02.2014	2014	February	F14	2	6	New Moon	1	182.86	183	normal	control	0	0	36	36	36	36
TA39d2014	39	12	36	10.02.2014	2014	February	F14	2	7	First quarter	2	163.21	163	normal	control
TA40d2014	40	1	20	28.01.2014	2014	January	J14	1	5	Last quarter	4	164.31	164	normal	control
TA40d2014	40	2	12	29.01.2014	2014	January	J14	1	5	Last quarter	4	164.31	164	normal	control	81.33333333	9.018499506	91.5	21	11.98150049	30.01849951
TA40d2014	40	3	30	30.01.2014	2014	January	J14	1	5	Last quarter	4	164.31	164	normal	control	242.3333333	15.56705924	91.5	28	12.43294076	43.56705924	28	168.02	167.8
TA40d2014	40	4	43	31.01.2014	2014	January	J14	1	5	New Moon	1	164.31	164	normal	control	996.3333333	31.56474827	91.5	54	22.43525173	85.56474827	54	171.73	171.6
TA40d2014	40	5	90	03.02.2014	2014	February	F14	2	6	New Moon	1	182.86	183	normal	control	1046.333333	32.34707612	91.5	79	46.65292388	111.3470761	79	175.44	175.4
TA40d2014	40	6	105	04.02.2014	2014	February	F14	2	6	New Moon	1	182.86	183	normal	control	183	13.52774926	91.5	104	90.47225074	117.5277493	104	179.15	179.2
TA40d2014	40	7	117	05.02.2014	2014	February	F14	2	6	New Moon	1	182.86	183	normal	control	316.3333333	17.7857621	91.5	121	103.2142379	138.7857621	121	182.86	183
TA40d2014	40	8	140	06.02.2014	2014	February	F14	2	6	New Moon	1	182.86	183	normal	control	853	29.20616373	91.5	144	114.7938363	173.2061637	144	178.93	179
TA40d2014	40	9	175	07.02.2014	2014	February	F14	2	6	New Moon	1	182.86	183	normal	control	558.3333333	23.62907813	91.5	148	124.3709219	171.6290781
TA40d2014	40	10	130	10.02.2014	2014	February	F14	2	7	First quarter	2	163.21	163	normal	control
TA41d2014	41	1	10	28.01.2014	2014	January	J14	1	5	Last quarter	4	164.31	164	normal	control
TA41d2014	41	2	12	29.01.2014	2014	January	J14	1	5	Last quarter	4	164.31	164	normal	control	6.333333333	2.516611478	16	12	9.483388522	14.51661148
TA41d2014	41	3	15	30.01.2014	2014	January	J14	1	5	Last quarter	4	164.31	164	normal	control	9	3	16	15	12	18	15	168.02	167.8
TA41d2014	41	4	18	31.01.2014	2014	January	J14	1	5	New Moon	1	164.31	164	normal	control	26.33333333	5.131601439	16	19	13.86839856	24.13160144	19	171.73	171.6
TA41d2014	41	5	25	03.02.2014	2014	February	F14	2	6	New Moon	1	182.86	183	normal	control	126.3333333	11.2398102	16	28	16.7601898	39.2398102	28	175.44	175.4
TA41d2014	41	6	40	04.02.2014	2014	February	F14	2	6	New Moon	1	182.86	183	normal	control	308.3333333	17.55942292	16	42	24.44057708	59.55942292	42	179.15	179.2
TA41d2014	41	7	60	05.02.2014	2014	February	F14	2	6	New Moon	1	182.86	183	normal	control	400	20	16	60	40	80	60	182.86	183
TA41d2014	41	8	80	06.02.2014	2014	February	F14	2	6	New Moon	1	182.86	183	normal	control	633.3333333	25.16611478	16	83	57.83388522	108.1661148	83	178.93	179
TA41d2014	41	9	110	07.02.2014	2014	February	F14	2	6	New Moon	1	182.86	183	normal	control	1058.333333	32.53203549	16	112	79.46796451	144.5320355	112	175	175
TA41d2014	41	10	145	10.02.2014	2014	February	F14	2	7	First quarter	2	163.21	163	normal	control	1408.333333	37.5277675	16	108	70.4722325	145.5277675	108	171.07	171
TA41d2014	41	11	70	11.02.2014	2014	February	F14	2	7	First quarter	2	163.21	163	normal	control	3408.333333	58.38093296	16	82	23.61906704	140.380933	82	167.14	167
TA41d2014	41	12	30	12.02.2014	2014	February	F14	2	7	First quarter	2	163.21	163	normal	control	1016.333333	31.87998327	16	36	4.120016729	67.87998327	36	162.27	162.2
TA41d2014	41	13	7	14.02.2014	2014	February	F14	2	7	First quarter	2	163.21	163	normal	control	193	13.89244399	16	14	0.107556011	27.89244399	14	161.34	161.4
TA41d2014	41	14	5	17.02.2014	2014	February	F14	2	8	Full Moon	3	158.53	159	normal	control	1	1	16	6	5	7	6	160.4	160.6
TA41d2014	41	15	6	18.02.2014	2014	February	F14	2	8	Full Moon	3	158.53	159	normal	control	1	1	16	6	5	7	6	159.47	159.8
TA41d2014	41	16	7	19.02.2014	2014	February	F14	2	8	Full Moon	3	158.53	159	normal	control	0.333333333	0.577350269	16	7	6.422649731	7.577350269	7	158.53	159
TA41d2014	41	17	7	20.02.2014	2014	February	F14	2	8	Full Moon	3	158.53	159	normal	control	0.333333333	0.577350269	16	7	6.422649731	7.577350269	7	160.97	161.4
TA41d2014	41	18	8	21.02.2014	2014	February	F14	2	8	Full Moon	3	158.53	159	normal	control	0.333333333	0.577350269	16	8	7.422649731	8.577350269	8	163.4	163.8
TA41d2014	41	19	8	24.02.2014	2014	February	F14	2	9	Last quarter	4	170.71	171	normal	control	0.333333333	0.577350269	16	8	7.422649731	8.577350269	8	165.84	166.2
TA41d2014	41	20	9	25.02.2014	2014	February	F14	2	9	Last quarter	4	170.71	171	normal	control	4.333333333	2.081665999	16	10	7.918334001	12.081666	10	168.27	168.6
TA41d2014	41	21	12	26.02.2014	2014	February	F14	2	9	Last quarter	4	170.71	171	normal	control	4.333333333	2.081665999	16	11	8.918334001	13.081666	11	170.71	171
TA41d2014	41	22	13	27.02.2014	2014	February	F14	2	9	Last quarter	4	170.71	171	normal	control	2.333333333	1.527525232	16	13	11.47247477	14.52752523	13	166.64	166.8
TA41d2014	41	23	15	28.02.2014	2014	February	F14	2	9	Last quarter	4	170.71	171	normal	control	2.333333333	1.527525232	16	15	13.47247477	16.52752523	15	162.57	162.6
TA41d2014	41	24	16	03.03.2014	2014	March	M14	3	10	New Moon	1	150.37	150	normal	control	1	1	16	16	15	17	16	158.51	158.4
TA41d2014	41	25	17	04.03.2014	2014	March	M14	3	10	New Moon	1	150.37	150	normal	control	0.333333333	0.577350269	16	17	16.42264973	17.57735027	17	154.44	154.2
TA41d2014	41	26	17	05.03.2014	2014	March	M14	3	10	New Moon	1	150.37	150	normal	control	0	0	16	17	17	17	17	149.72	149.4
TA41d2014	41	27	17	06.03.2014	2014	March	M14	3	10	New Moon	1	150.37	150	normal	control	0	0	16	17	17	17	17	149.07	148.8
TA41d2014	41	28	17	11.03.2014	2014	March	M14	3	11	First quarter	2	147.11	147	normal	control	0	0	16	17	17	17	17	148.7	148.6
TA41d2014	41	29	17	14.03.2014	2014	March	M14	3	11	First quarter	2	147.11	147	normal	control	0	0	16	17	17	17	17	148.33	148.4
TA41d2014	41	30	17	17.03.2014	2014	March	M14	3	12	Full Moon	3	148.53	149	normal	control	0.333333333	0.577350269	16	17	16.42264973	17.57735027	17	147.96	148.2
TA41d2014	41	31	18	18.03.2014	2014	March	M14	3	12	Full Moon	3	148.53	149	normal	control	0.333333333	0.577350269	16	18	17.42264973	18.57735027	18	148.25	148.6
TA41d2014	41	32	18	19.03.2014	2014	March	M14	3	12	Full Moon	3	148.53	149	normal	control	0	0	16	18	18	18	18	148.74	149.2
TA41d2014	41	33	18	21.03.2014	2014	March	M14	3	12	Full Moon	3	148.53	149	normal	control	0	0	16	18	18	18	18	148.94	149.4
TA41d2014	41	34	18	24.03.2014	2014	March	M14	3	13	Last quarter	4	149.56	150	normal	control	0	0	16	18	18	18	18	149.15	149.6
TA41d2014	41	35	18	27.03.2014	2014	March	M14	3	13	Last quarter	4	149.56	150	normal	control	0	0	16	18	18	18	18	149.54	149.8
TA41d2014	41	36	18	28.03.2014	2014	March	M14	3	13	Last quarter	4	149.56	150	normal	control	5.333333333	2.309401077	16	17	14.69059892	19.30940108	17	149.92	150
TA41d2014	41	37	14	31.03.2014	2014	March	M14	3	14	New Moon	1	150.47	150	normal	control	20.33333333	4.509249753	16	14	9.490750247	18.50924975	14	147.15	147.2
TA41d2014	41	38	9	04.04.2014	2014	April	Ap14	4	14	New Moon	1	150.47	150	normal	control	13	3.605551275	16	10	6.394448725	13.60555128	10	144.38	144.4
TA41d2014	41	39	7	07.04.2014	2014	April	Ap14	4	15	New Moon	1	135.69	136	normal	control	4	2	16	7	5	9	7	148.15	148
TA41d2014	41	40	5	09.04.2014	2014	April	Ap14	4	15	First quarter	2	135.69	136	normal	control	1.333333333	1.154700538	16	6	4.845299462	7.154700538	6	151.75	151.6
TA41d2014	41	41	5	14.04.2014	2014	April	Ap14	4	16	First quarter	2	168.44	168	normal	control	0.333333333	0.577350269	16	5	4.422649731	5.577350269	5	155.34	155.2
TA41d2014	41	42	6	16.04.2014	2014	April	Ap14	4	16	Full Moon	3	168.44	168	normal	control	0.333333333	0.577350269	16	6	5.422649731	6.577350269	6	154.87	154.6
TA41d2014	41	43	6	18.04.2014	2014	April	Ap14	4	16	Full Moon	3	168.44	168	normal	control	0.333333333	0.577350269	16	6	5.422649731	6.577350269	6	154.4	154
TA41d2014	41	44	7	21.04.2014	2014	April	Ap14	4	17	Full Moon	3	133.33	133	normal	control	0.333333333	0.577350269	16	7	6.422649731	7.577350269
TA41d2014	41	45	7	23.04.2014	2014	April	Ap14	4	17	Last quarter	4	133.33	133	normal	control
TA42d2014	42	1	10	31.01.2014	2014	January	J14	1	5	New Moon	1	164.31	164	normal	control
TA42d2014	42	2	23	03.02.2014	2014	February	F14	2	6	New Moon	1	182.86	183	normal	control	122.3333333	11.06044002	94	22	10.93955998	33.06044002
TA42d2014	42	3	32	04.02.2014	2014	February	F14	2	6	New Moon	1	182.86	183	normal	control	64.33333333	8.020806277	94	31	22.97919372	39.02080628	31	179.15	179.2
TA42d2014	42	4	39	05.02.2014	2014	February	F14	2	6	New Moon	1	182.86	183	normal	control	36.33333333	6.027713773	94	38	31.97228623	44.02771377	38	182.86	183
TA42d2014	42	5	44	06.02.2014	2014	February	F14	2	6	New Moon	1	182.86	183	normal	control	16.33333333	4.041451884	94	43	38.95854812	47.04145188	43	178.93	179
TA42d2014	42	6	47	07.02.2014	2014	February	F14	2	6	New Moon	1	182.86	183	normal	control	576.3333333	24.00694344	94	59	34.99305656	83.00694344	59	175	175
TA42d2014	42	7	87	10.02.2014	2014	February	F14	2	7	First quarter	2	163.21	163	normal	control	680.3333333	26.08320021	94	77	50.91679979	103.0832002	77	171.07	171
TA42d2014	42	8	96	11.02.2014	2014	February	F14	2	7	First quarter	2	163.21	163	normal	control	90.33333333	9.504384953	94	96	86.49561505	105.504385	96	167.14	167
TA42d2014	42	9	106	12.02.2014	2014	February	F14	2	7	First quarter	2	163.21	163	normal	control	250.3333333	15.82192572	94	110	94.17807428	125.8219257	110	162.27	162.2
TA42d2014	42	10	127	14.02.2014	2014	February	F14	2	7	First quarter	2	163.21	163	normal	control	201	14.17744688	94	111	96.82255312	125.1774469	111	161.34	161.4
TA42d2014	42	11	100	17.02.2014	2014	February	F14	2	8	Full Moon	3	158.53	159	normal	control	2912.333333	53.9660387	94	83	29.0339613	136.9660387	83	160.4	160.6
TA42d2014	42	12	23	18.02.2014	2014	February	F14	2	8	Full Moon	3	158.53	159	normal	control	1562.333333	39.52636251	94	56	16.47363749	95.52636251	56	159.47	159.8
TA42d2014	42	13	46	19.02.2014	2014	February	F14	2	8	Full Moon	3	158.53	159	normal	control	212.3333333	14.571662	94	40	25.428338	54.571662	40	158.53	159
TA42d2014	42	14	50	20.02.2014	2014	February	F14	2	8	Full Moon	3	158.53	159	normal	control	25.33333333	5.033222957	94	51	45.96677704	56.03322296	51	160.97	161.4
TA42d2014	42	15	56	21.02.2014	2014	February	F14	2	8	Full Moon	3	158.53	159	normal	control	25.33333333	5.033222957	94	55	49.96677704	60.03322296	55	163.4	163.8
TA42d2014	42	16	60	24.02.2014	2014	February	F14	2	9	Last quarter	4	170.71	171	normal	control	31	5.567764363	94	61	55.43223564	66.56776436	61	165.84	166.2
TA42d2014	42	17	67	25.02.2014	2014	February	F14	2	9	Last quarter	4	170.71	171	normal	control	56.33333333	7.505553499	94	67	59.4944465	74.5055535	67	168.27	168.6
TA42d2014	42	18	75	26.02.2014	2014	February	F14	2	9	Last quarter	4	170.71	171	normal	control	43	6.557438524	94	74	67.44256148	80.55743852	74	170.71	171
TA42d2014	42	19	80	27.02.2014	2014	February	F14	2	9	Last quarter	4	170.71	171	normal	control	20.33333333	4.509249753	94	80	75.49075025	84.50924975	80	166.64	166.8
TA42d2014	42	20	84	28.02.2014	2014	February	F14	2	9	Last quarter	4	170.71	171	normal	control	16	4	94	84	80	88	84	162.57	162.6
TA42d2014	42	21	88	03.03.2014	2014	March	M14	3	10	New Moon	1	150.37	150	normal	control	16	4	94	88	84	92	88	158.51	158.4
TA42d2014	42	22	92	04.03.2014	2014	March	M14	3	10	New Moon	1	150.37	150	normal	control	16	4	94	92	88	96	92	154.44	154.2
TA42d2014	42	23	96	05.03.2014	2014	March	M14	3	10	New Moon	1	150.37	150	normal	control	229.3333333	15.14375559	94	103	87.85624441	118.1437556	103	149.72	149.4
TA42d2014	42	24	120	06.03.2014	2014	March	M14	3	10	New Moon	1	150.37	150	normal	control	192	13.85640646	94	112	98.14359354	125.8564065	112	149.07	148.8
TA42d2014	42	25	120	11.03.2014	2014	March	M14	3	11	First quarter	2	147.11	147	normal	control	0	0	94	120	120	120	120	148.7	148.6
TA42d2014	42	26	120	14.03.2014	2014	March	M14	3	11	First quarter	2	147.11	147	normal	control	0	0	94	120	120	120	120	148.33	148.4
TA42d2014	42	27	120	17.03.2014	2014	March	M14	3	12	Full Moon	3	148.53	149	normal	control	0	0	94	120	120	120	120	147.96	148.2
TA42d2014	42	28	120	18.03.2014	2014	March	M14	3	12	Full Moon	3	148.53	149	normal	control	0	0	94	120	120	120	120	148.25	148.6
TA42d2014	42	29	120	19.03.2014	2014	March	M14	3	12	Full Moon	3	148.53	149	normal	control	0	0	94	120	120	120	120	148.74	149.2
TA42d2014	42	30	120	21.03.2014	2014	March	M14	3	12	Full Moon	3	148.53	149	normal	control	0	0	94	120	120	120	120	148.94	149.4
TA42d2014	42	31	120	24.03.2014	2014	March	M14	3	13	Last quarter	4	149.56	150	normal	control	0	0	94	120	120	120	120	149.15	149.6
TA42d2014	42	32	120	27.03.2014	2014	March	M14	3	13	Last quarter	4	149.56	150	normal	control	0	0	94	120	120	120	120	149.54	149.8
TA42d2014	42	33	120	28.03.2014	2014	March	M14	3	13	Last quarter	4	149.56	150	normal	control	0	0	94	120	120	120	120	149.92	150
TA42d2014	42	34	120	31.03.2014	2014	March	M14	3	14	New Moon	1	150.47	150	normal	control	0	0	94	120	120	120	120	147.15	147.2
TA42d2014	42	35	120	04.04.2014	2014	April	Ap14	4	14	New Moon	1	150.47	150	normal	control	0	0	94	120	120	120	120	144.38	144.4
TA42d2014	42	36	120	07.04.2014	2014	April	Ap14	4	15	New Moon	1	135.69	136	normal	control	0	0	94	120	120	120	120	148.15	148
TA42d2014	42	37	120	09.04.2014	2014	April	Ap14	4	15	First quarter	2	135.69	136	normal	control	0	0	94	120	120	120
TA42d2014	42	38	120	14.04.2014	2014	April	Ap14	4	16	First quarter	2	168.44	168	normal	control
TA43d2014	43	1	20	31.01.2014	2014	January	J14	1	5	New Moon	1	164.31	164	normal	control
TA43d2014	43	2	28	03.02.2014	2014	February	F14	2	6	New Moon	1	182.86	183	normal	control	37.33333333	6.110100927	70	27	20.88989907	33.11010093
TA43d2014	43	3	32	04.02.2014	2014	February	F14	2	6	New Moon	1	182.86	183	normal	control	20.33333333	4.509249753	70	32	27.49075025	36.50924975	32	179.15	179.2
TA43d2014	43	4	37	05.02.2014	2014	February	F14	2	6	New Moon	1	182.86	183	normal	control	58.33333333	7.637626158	70	39	31.36237384	46.63762616	39	182.86	183
TA43d2014	43	5	47	06.02.2014	2014	February	F14	2	6	New Moon	1	182.86	183	normal	control	100	10	70	47	37	57	47	178.93	179
TA43d2014	43	6	57	07.02.2014	2014	February	F14	2	6	New Moon	1	182.86	183	normal	control	1033.333333	32.14550254	70	70	37.85449746	102.1455025	70	175	175
TA43d2014	43	7	107	10.02.2014	2014	February	F14	2	7	First quarter	2	163.21	163	normal	control	1746.333333	41.7891533	70	101	59.2108467	142.7891533	101	171.07	171
TA43d2014	43	8	140	11.02.2014	2014	February	F14	2	7	First quarter	2	163.21	163	normal	control	1226.333333	35.01904244	70	141	105.9809576	176.0190424	141	167.14	167
TA43d2014	43	9	177	12.02.2014	2014	February	F14	2	7	First quarter	2	163.21	163	normal	control	786.3333333	28.04163571	70	171	142.9583643	199.0416357	171	162.27	162.2
TA43d2014	43	10	195	14.02.2014	2014	February	F14	2	7	First quarter	2	163.21	163	normal	control	513	22.64950331	70	174	151.3504967	196.6495033
TA43d2014	43	11	150	17.02.2014	2014	February	F14	2	8	Full Moon	3	158.53	159	normal	control
TA44d2014	44	1	20	04.02.2014	2014	February	F14	2	6	New Moon	1	182.86	183	normal	control
TA44d2014	44	2	28	05.02.2014	2014	February	F14	2	6	New Moon	1	182.86	183	normal	control	64	8	50	28	20	36
TA44d2014	44	3	36	06.02.2014	2014	February	F14	2	6	New Moon	1	182.86	183	normal	control	49.33333333	7.023769169	50	35	27.97623083	42.02376917	35	178.93	179
TA44d2014	44	4	42	07.02.2014	2014	February	F14	2	6	New Moon	1	182.86	183	normal	control	394.3333333	19.85782801	50	50	30.14217199	69.85782801	50	175	175
TA44d2014	44	5	73	10.02.2014	2014	February	F14	2	7	First quarter	2	163.21	163	normal	control	367	19.15724406	50	64	44.84275594	83.15724406	64	171.07	171
TA44d2014	44	6	77	11.02.2014	2014	February	F14	2	7	First quarter	2	163.21	163	normal	control	12.33333333	3.511884584	50	77	73.48811542	80.51188458
TA44d2014	44	7	80	12.02.2014	2014	February	F14	2	7	First quarter	2	163.21	163	normal	control
TA45d2014	45	1	20	06.02.2014	2014	February	F14	2	6	New Moon	1	182.86	183	normal	control
TA45d2014	45	2	20	07.02.2014	2014	February	F14	2	6	New Moon	1	182.86	183	normal	control	2700	51.96152423	78	50	0	101.9615242
TA45d2014	45	3	110	10.02.2014	2014	February	F14	2	7	First quarter	2	163.21	163	normal	control	2558.333333	50.57996968	78	78	27.42003032	128.5799697	78	171.07	171
TA45d2014	45	4	105	11.02.2014	2014	February	F14	2	7	First quarter	2	163.21	163	normal	control	25	5	78	105	100	110
TA45d2014	45	5	100	12.02.2014	2014	February	F14	2	7	First quarter	2	163.21	163	normal	control
TA46d2014	46	1	20	11.02.2014	2014	February	F14	2	7	First quarter	2	163.21	163	normal	control
TA46d2014	46	2	27	12.02.2014	2014	February	F14	2	7	First quarter	2	163.21	163	normal	control	8706.333333	93.30773458	144	77	0	170.3077346
TA46d2014	46	3	185	14.02.2014	2014	February	F14	2	7	First quarter	2	163.21	163	normal	control	39106.33333	197.7532132	144	211	13.24678679	408.7532132
TA46d2014	46	4	420	17.02.2014	2014	February	F14	2	8	Full Moon	3	158.53	159	normal	control
TA47d2014	47	1	20	11.02.2014	2014	February	F14	2	7	First quarter	2	163.21	163	normal	control
TA47d2014	47	2	5	12.02.2014	2014	February	F14	2	7	First quarter	2	163.21	163	normal	control	86.33333333	9.291573243	9	9	0	18.29157324
TA47d2014	47	3	3	14.02.2014	2014	February	F14	2	7	First quarter	2	163.21	163	normal	control
TA48d2014	48	1	20	11.02.2014	2014	February	F14	2	7	First quarter	2	163.21	163	normal	control
TA48d2014	48	2	23	12.02.2014	2014	February	F14	2	7	First quarter	2	163.21	163	normal	control	786.3333333	28.04163571	102	38	9.958364289	66.04163571
TA48d2014	48	3	70	14.02.2014	2014	February	F14	2	7	First quarter	2	163.21	163	normal	control	1896.333333	43.54690957	102	68	24.45309043	111.5469096	68	161.34	161.4
TA48d2014	48	4	110	17.02.2014	2014	February	F14	2	8	Full Moon	3	158.53	159	normal	control	808.3333333	28.43120352	102	102	73.56879648	130.4312035	102	160.4	160.6
TA48d2014	48	5	125	18.02.2014	2014	February	F14	2	8	Full Moon	3	158.53	159	normal	control	225	15	102	125	110	140	125	159.47	159.8
TA48d2014	48	6	140	19.02.2014	2014	February	F14	2	8	Full Moon	3	158.53	159	normal	control	158.3333333	12.58305739	102	138	125.4169426	150.5830574
TA48d2014	48	7	150	20.02.2014	2014	February	F14	2	8	Full Moon	3	158.53	159	normal	control
TA49d2014	49	1	20	11.02.2014	2014	February	F14	2	7	First quarter	2	163.21	163	normal	control
TA49d2014	49	2	23	12.02.2014	2014	February	F14	2	7	First quarter	2	163.21	163	normal	control	93	9.643650761	82	27	17.35634924	36.64365076
TA49d2014	49	3	38	14.02.2014	2014	February	F14	2	7	First quarter	2	163.21	163	normal	control	1666.333333	40.82074636	82	54	13.17925364	94.82074636	54	161.34	161.4
TA49d2014	49	4	100	17.02.2014	2014	February	F14	2	8	Full Moon	3	158.53	159	normal	control	1261	35.51056181	82	79	43.48943819	114.5105618	79	160.4	160.6
TA49d2014	49	5	99	18.02.2014	2014	February	F14	2	8	Full Moon	3	158.53	159	normal	control	1	1	82	99	98	100	99	159.47	159.8
TA49d2014	49	6	98	19.02.2014	2014	February	F14	2	8	Full Moon	3	158.53	159	normal	control	140.3333333	11.8462371	82	92	80.1537629	103.8462371	92	158.53	159
TA49d2014	49	7	78	20.02.2014	2014	February	F14	2	8	Full Moon	3	158.53	159	normal	control	121.3333333	11.01514109	82	85	73.98485891	96.01514109	85	160.97	161.4
TA49d2014	49	8	80	21.02.2014	2014	February	F14	2	8	Full Moon	3	158.53	159	normal	control	22.33333333	4.725815626	82	82	77.27418437	86.72581563	82	163.4	163.8
TA49d2014	49	9	87	24.02.2014	2014	February	F14	2	9	Last quarter	4	170.71	171	normal	control	56.33333333	7.505553499	82	87	79.4944465	94.5055535	87	165.84	166.2
TA49d2014	49	10	95	25.02.2014	2014	February	F14	2	9	Last quarter	4	170.71	171	normal	control	21.33333333	4.618802154	82	90	85.38119785	94.61880215	90	168.27	168.6
TA49d2014	49	11	87	26.02.2014	2014	February	F14	2	9	Last quarter	4	170.71	171	normal	control	101.3333333	10.06644591	82	86	75.93355409	96.06644591	86	170.71	171
TA49d2014	49	12	75	27.02.2014	2014	February	F14	2	9	Last quarter	4	170.71	171	normal	control	468	21.63330765	82	69	47.36669235	90.63330765	69	166.64	166.8
TA49d2014	49	13	45	28.02.2014	2014	February	F14	2	9	Last quarter	4	170.71	171	normal	control	657	25.63201124	82	48	22.36798876	73.63201124	48	162.57	162.6
TA49d2014	49	14	24	03.03.2014	2014	March	M14	3	10	New Moon	1	150.37	150	normal	control	507	22.5166605	82	23	0.483339502	45.5166605
TA49d2014	49	15	0	04.03.2014	2014	March	M14	3	10	New Moon	1	150.37	150	normal	control
TA50d2014	50	1	20	12.02.2014	2014	February	F14	2	7	First quarter	2	163.21	163	normal	control
TA50d2014	50	2	32	14.02.2014	2014	February	F14	2	7	First quarter	2	163.21	163	normal	control	48	6.92820323	64	24	17.07179677	30.92820323
TA50d2014	50	3	20	17.02.2014	2014	February	F14	2	8	Full Moon	3	158.53	159	normal	control	63	7.937253933	64	23	15.06274607	30.93725393	23	160.4	160.6
TA50d2014	50	4	17	18.02.2014	2014	February	F14	2	8	Full Moon	3	158.53	159	normal	control	6.333333333	2.516611478	64	17	14.48338852	19.51661148	17	159.47	159.8
TA50d2014	50	5	15	19.02.2014	2014	February	F14	2	8	Full Moon	3	158.53	159	normal	control	13	3.605551275	64	14	10.39444872	17.60555128	14	158.53	159
TA50d2014	50	6	10	20.02.2014	2014	February	F14	2	8	Full Moon	3	158.53	159	normal	control	25	5	64	10	5	15	10	160.97	161.4
TA50d2014	50	7	5	21.02.2014	2014	February	F14	2	8	Full Moon	3	158.53	159	normal	control	10.33333333	3.214550254	64	6	2.785449746	9.214550254	6	163.4	163.8
TA50d2014	50	8	4	24.02.2014	2014	February	F14	2	9	Last quarter	4	170.71	171	normal	control	0.333333333	0.577350269	64	5	4.422649731	5.577350269	5	165.84	166.2
TA50d2014	50	9	5	25.02.2014	2014	February	F14	2	9	Last quarter	4	170.71	171	normal	control	4.333333333	2.081665999	64	6	3.918334001	8.081665999	6	168.27	168.6
TA50d2014	50	10	8	26.02.2014	2014	February	F14	2	9	Last quarter	4	170.71	171	normal	control	39	6.244997998	64	10	3.755002002	16.244998	10	170.71	171
TA50d2014	50	11	17	27.02.2014	2014	February	F14	2	9	Last quarter	4	170.71	171	normal	control	174.3333333	13.20353488	64	20	6.79646512	33.20353488	20	166.64	166.8
TA50d2014	50	12	34	28.02.2014	2014	February	F14	2	9	Last quarter	4	170.71	171	normal	control	516.3333333	22.72296929	64	38	15.27703071	60.72296929	38	162.57	162.6
TA50d2014	50	13	62	03.03.2014	2014	March	M14	3	10	New Moon	1	150.37	150	normal	control	652.3333333	25.54081701	64	60	34.45918299	85.54081701	60	158.51	158.4
TA50d2014	50	14	85	04.03.2014	2014	March	M14	3	10	New Moon	1	150.37	150	normal	control	301	17.34935157	64	81	63.65064843	98.34935157	81	154.44	154.2
TA50d2014	50	15	96	05.03.2014	2014	March	M14	3	10	New Moon	1	150.37	150	normal	control	60.33333333	7.767453465	64	94	86.23254653	101.7674535	94	149.72	149.4
TA50d2014	50	16	100	06.03.2014	2014	March	M14	3	10	New Moon	1	150.37	150	normal	control	7	2.645751311	64	97	94.35424869	99.64575131	97	149.07	148.8
TA50d2014	50	17	95	11.03.2014	2014	March	M14	3	11	First quarter	2	147.11	147	normal	control	25	5	64	95	90	100	95	148.7	148.6
TA50d2014	50	18	90	14.03.2014	2014	March	M14	3	11	First quarter	2	147.11	147	normal	control	10.33333333	3.214550254	64	91	87.78544975	94.21455025	91	148.33	148.4
TA50d2014	50	19	89	17.03.2014	2014	March	M14	3	12	Full Moon	3	148.53	149	normal	control	4.333333333	2.081665999	64	88	85.918334	90.081666	88	147.96	148.2
TA50d2014	50	20	86	18.03.2014	2014	March	M14	3	12	Full Moon	3	148.53	149	normal	control	4.333333333	2.081665999	64	87	84.918334	89.081666	87	148.25	148.6
TA50d2014	50	21	85	19.03.2014	2014	March	M14	3	12	Full Moon	3	148.53	149	normal	control	0.333333333	0.577350269	64	85	84.42264973	85.57735027	85	148.74	149.2
TA50d2014	50	22	85	21.03.2014	2014	March	M14	3	12	Full Moon	3	148.53	149	normal	control	0	0	64	85	85	85	85	148.94	149.4
TA50d2014	50	23	85	24.03.2014	2014	March	M14	3	13	Last quarter	4	149.56	150	normal	control	0.333333333	0.577350269	64	85	84.42264973	85.57735027	85	149.15	149.6
TA50d2014	50	24	84	27.03.2014	2014	March	M14	3	13	Last quarter	4	149.56	150	normal	control	2.333333333	1.527525232	64	84	82.47247477	85.52752523	84	149.54	149.8
TA50d2014	50	25	82	28.03.2014	2014	March	M14	3	13	Last quarter	4	149.56	150	normal	control	4	2	64	82	80	84	82	149.92	150
TA50d2014	50	26	80	31.03.2014	2014	March	M14	3	14	New Moon	1	150.47	150	normal	control	6.333333333	2.516611478	64	80	77.48338852	82.51661148	80	147.15	147.2
TA50d2014	50	27	77	04.04.2014	2014	April	Ap14	4	14	New Moon	1	150.47	150	normal	control	9	3	64	77	74	80	77	144.38	144.4
TA50d2014	50	28	74	07.04.2014	2014	April	Ap14	4	15	New Moon	1	135.69	136	normal	control	6.333333333	2.516611478	64	74	71.48338852	76.51661148	74	148.15	148
TA50d2014	50	29	72	09.04.2014	2014	April	Ap14	4	15	First quarter	2	135.69	136	normal	control	4	2	64	72	70	74	72	151.75	151.6
TA50d2014	50	30	70	14.04.2014	2014	April	Ap14	4	16	First quarter	2	168.44	168	normal	control	9.333333333	3.055050463	64	69	65.94494954	72.05505046	69	155.34	155.2
TA50d2014	50	31	66	16.04.2014	2014	April	Ap14	4	16	Full Moon	3	168.44	168	normal	control	9.333333333	3.055050463	64	67	63.94494954	70.05505046	67	154.87	154.6
TA50d2014	50	32	64	18.04.2014	2014	April	Ap14	4	16	Full Moon	3	168.44	168	normal	control	2.333333333	1.527525232	64	64	62.47247477	65.52752523	64	154.4	154
TA50d2014	50	33	63	21.04.2014	2014	April	Ap14	4	17	Full Moon	3	133.33	133	normal	control	1	1	64	63	62	64	63	147.37	147
TA50d2014	50	34	62	23.04.2014	2014	April	Ap14	4	17	Last quarter	4	133.33	133	normal	control	2.333333333	1.527525232	64	62	60.47247477	63.52752523	62	139.11	138.8
TA50d2014	50	35	60	25.04.2014	2014	April	Ap14	4	17	Last quarter	4	133.33	133	normal	control	2.333333333	1.527525232	64	60	58.47247477	61.52752523	60	130.84	130.6
TA50d2014	50	36	59	28.04.2014	2014	April	Ap14	4	18	Last quarter	4	127.1	127	normal	control	1	1	64	59	58	60	59	133.91	133.8
TA50d2014	50	37	58	30.04.2014	2014	April	Ap14	4	18	New Moon	1	127.1	127	normal	control	2.333333333	1.527525232	64	58	56.47247477	59.52752523	58	136.97	137
TA50d2014	50	38	56	05.05.2014	2014	May	Ma14	5	19	New Moon	1	148.67	149	normal	control	2.333333333	1.527525232	64	56	54.47247477	57.52752523
TA50d2014	50	39	55	06.05.2014	2014	May	Ma14	5	19	New Moon	1	148.67	149	normal	control
TA51d2014	51	1	10	14.02.2014	2014	February	F14	2	7	First quarter	2	163.21	163	normal	control
TA51d2014	51	2	27	17.02.2014	2014	February	F14	2	8	Full Moon	3	158.53	159	normal	control	91	9.539392014	26	21	11.46060799	30.53939201
TA51d2014	51	3	26	18.02.2014	2014	February	F14	2	8	Full Moon	3	158.53	159	normal	control	2.333333333	1.527525232	26	26	24.47247477	27.52752523	26	159.47	159.8
TA51d2014	51	4	24	19.02.2014	2014	February	F14	2	8	Full Moon	3	158.53	159	normal	control	4	2	26	26	24	28	26	158.53	159
TA51d2014	51	5	28	20.02.2014	2014	February	F14	2	8	Full Moon	3	158.53	159	normal	control	31	5.567764363	26	29	23.43223564	34.56776436	29	160.97	161.4
TA51d2014	51	6	35	21.02.2014	2014	February	F14	2	8	Full Moon	3	158.53	159	normal	control	22.33333333	4.725815626	26	30	25.27418437	34.72581563	30	163.4	163.8
TA51d2014	51	7	26	24.02.2014	2014	February	F14	2	9	Last quarter	4	170.71	171	normal	control	122.3333333	11.06044002	26	25	13.93955998	36.06044002	25	165.84	166.2
TA51d2014	51	8	13	25.02.2014	2014	February	F14	2	9	Last quarter	4	170.71	171	normal	control	169	13	26	13	0	26
TA51d2014	51	9	0	26.02.2014	2014	February	F14	2	9	Last quarter	4	170.71	171	normal	control
TA52d2014	52	1	20	14.02.2014	2014	February	F14	2	7	First quarter	2	163.21	163	normal	control
TA52d2014	52	2	116	17.02.2014	2014	February	F14	2	8	Full Moon	3	158.53	159	normal	control	11052	105.1284928	212	122	16.87150719	227.1284928
TA52d2014	52	3	230	18.02.2014	2014	February	F14	2	8	Full Moon	3	158.53	159	normal	control	7812	88.38551918	212	212	123.6144808	300.3855192	212	159.47	159.8
TA52d2014	52	4	290	19.02.2014	2014	February	F14	2	8	Full Moon	3	158.53	159	normal	control	1433.333333	37.85938897	212	273	235.140611	310.859389
TA52d2014	52	5	300	20.02.2014	2014	February	F14	2	8	Full Moon	3	158.53	159	normal	control
TA53d2014	53	1	20	14.02.2014	2014	February	F14	2	7	First quarter	2	163.21	163	normal	control
TA53d2014	53	2	73	17.02.2014	2014	February	F14	2	8	Full Moon	3	158.53	159	normal	control	2756.333333	52.50079364	141.5	73	20.49920636	125.5007936
TA53d2014	53	3	125	18.02.2014	2014	February	F14	2	8	Full Moon	3	158.53	159	normal	control	1543	39.28103868	141.5	116	76.71896132	155.2810387	116	159.47	159.8
TA53d2014	53	4	150	19.02.2014	2014	February	F14	2	8	Full Moon	3	158.53	159	normal	control	2708.333333	52.04164999	141.5	167	114.95835	219.04165	167	158.53	159
TA53d2014	53	5	225	20.02.2014	2014	February	F14	2	8	Full Moon	3	158.53	159	normal	control	5625	75	141.5	225	150	300
TA53d2014	53	6	300	21.02.2014	2014	February	F14	2	8	Full Moon	3	158.53	159	normal	control
TA54d2014	54	1	20	18.02.2014	2014	February	F14	2	8	Full Moon	3	158.53	159	normal	control
TA54d2014	54	2	32	19.02.2014	2014	February	F14	2	8	Full Moon	3	158.53	159	normal	control	681.3333333	26.1023626	79	41	14.8976374	67.1023626
TA54d2014	54	3	70	20.02.2014	2014	February	F14	2	8	Full Moon	3	158.53	159	normal	control	2713	52.08646657	79	79	26.91353343	131.0864666	79	160.97	161.4
TA54d2014	54	4	135	21.02.2014	2014	February	F14	2	8	Full Moon	3	158.53	159	normal	control	14058.33333	118.5678427	79	168	49.43215725	286.5678427
TA54d2014	54	5	300	24.02.2014	2014	February	F14	2	9	Last quarter	4	170.71	171	normal	control
TA55d2014	55	1	20	17.02.2014	2014	February	F14	2	8	Full Moon	3	158.53	159	normal	control
TA55d2014	55	2	20	18.02.2014	2014	February	F14	2	8	Full Moon	3	158.53	159	normal	control	0.333333333	0.577350269	32	20	19.42264973	20.57735027
TA55d2014	55	3	21	19.02.2014	2014	February	F14	2	8	Full Moon	3	158.53	159	normal	control	70.33333333	8.386497084	32	25	16.61350292	33.38649708	25	158.53	159
TA55d2014	55	4	35	20.02.2014	2014	February	F14	2	8	Full Moon	3	158.53	159	normal	control	412	20.29778313	32	39	18.70221687	59.29778313	39	160.97	161.4
TA55d2014	55	5	61	21.02.2014	2014	February	F14	2	8	Full Moon	3	158.53	159	normal	control	510.3333333	22.5905585	32	59	36.4094415	81.5905585
TA55d2014	55	6	80	24.02.2014	2014	February	F14	2	9	Last quarter	4	170.71	171	normal	control
TA56d2014	56	1	20	19.02.2014	2014	February	F14	2	8	Full Moon	3	158.53	159	normal	control
TA56d2014	56	2	40	20.02.2014	2014	February	F14	2	8	Full Moon	3	158.53	159	normal	control	967	31.09662361	204	47	15.90337639	78.09662361
TA56d2014	56	3	81	21.02.2014	2014	February	F14	2	8	Full Moon	3	158.53	159	normal	control	12390.33333	111.3118742	204	124	12.68812582	235.3118742	124	163.4	163.8
TA56d2014	56	4	250	24.02.2014	2014	February	F14	2	9	Last quarter	4	170.71	171	normal	control	11510.33333	107.2862215	204	204	96.71377846	311.2862215	204	165.84	166.2
TA56d2014	56	5	280	25.02.2014	2014	February	F14	2	9	Last quarter	4	170.71	171	normal	control	758.3333333	27.53785274	204	278	250.4621473	305.5378527	278	168.27	168.6
TA56d2014	56	6	305	26.02.2014	2014	February	F14	2	9	Last quarter	4	170.71	171	normal	control	4008.333333	63.31139971	204	328	264.6886003	391.3113997
TA56d2014	56	7	400	27.02.2014	2014	February	F14	2	9	Last quarter	4	170.71	171	normal	control
TA57d2014	57	1	20	19.02.2014	2014	February	F14	2	8	Full Moon	3	158.53	159	normal	control
TA57d2014	57	2	25	20.02.2014	2014	February	F14	2	8	Full Moon	3	158.53	159	normal	control	25	5	28	25	20	30
TA57d2014	57	3	30	21.02.2014	2014	February	F14	2	8	Full Moon	3	158.53	159	normal	control	108.3333333	10.40833	28	33	22.59167	43.40833	33	163.4	163.8
TA57d2014	57	4	45	24.02.2014	2014	February	F14	2	9	Last quarter	4	170.71	171	normal	control	290.3333333	17.03917056	28	46	28.96082944	63.03917056	46	165.84	166.2
TA57d2014	57	5	64	25.02.2014	2014	February	F14	2	9	Last quarter	4	170.71	171	normal	control	120.3333333	10.96965511	28	58	47.03034489	68.96965511	58	168.27	168.6
TA57d2014	57	6	64	26.02.2014	2014	February	F14	2	9	Last quarter	4	170.71	171	normal	control	0	0	28	64	64	64	64	170.71	171
TA57d2014	57	7	64	27.02.2014	2014	February	F14	2	9	Last quarter	4	170.71	171	normal	control	0	0	28	64	64	64	64	166.64	166.8
TA57d2014	57	8	64	28.02.2014	2014	February	F14	2	9	Last quarter	4	170.71	171	normal	control	0	0	28	64	64	64	64	162.57	162.6
TA57d2014	57	9	64	03.03.2014	2014	March	M14	3	10	New Moon	1	150.37	150	normal	control	0	0	28	64	64	64	64	158.51	158.4
TA57d2014	57	10	64	04.03.2014	2014	March	M14	3	10	New Moon	1	150.37	150	normal	control	0	0	28	64	64	64	64	154.44	154.2
TA57d2014	57	11	64	05.03.2014	2014	March	M14	3	10	New Moon	1	150.37	150	normal	control	280.3333333	16.74315781	28	54	37.25684219	70.74315781	54	149.72	149.4
TA57d2014	57	12	35	06.03.2014	2014	March	M14	3	10	New Moon	1	150.37	150	normal	control	410.3333333	20.25668614	28	41	20.74331386	61.25668614	41	149.07	148.8
TA57d2014	57	13	25	11.03.2014	2014	March	M14	3	11	First quarter	2	147.11	147	normal	control	37	6.08276253	28	28	21.91723747	34.08276253	28	148.7	148.6
TA57d2014	57	14	24	14.03.2014	2014	March	M14	3	11	First quarter	2	147.11	147	normal	control	19	4.358898944	28	22	17.64110106	26.35889894	22	148.33	148.4
TA57d2014	57	15	17	17.03.2014	2014	March	M14	3	12	Full Moon	3	148.53	149	normal	control	36.33333333	6.027713773	28	18	11.97228623	24.02771377	18	147.96	148.2
TA57d2014	57	16	12	18.03.2014	2014	March	M14	3	12	Full Moon	3	148.53	149	normal	control	8.333333333	2.886751346	28	14	11.11324865	16.88675135	14	148.25	148.6
TA57d2014	57	17	12	19.03.2014	2014	March	M14	3	12	Full Moon	3	148.53	149	normal	control	0	0	28	12	12	12	12	148.74	149.2
TA57d2014	57	18	12	21.03.2014	2014	March	M14	3	12	Full Moon	3	148.53	149	normal	control	0	0	28	12	12	12	12	148.94	149.4
TA57d2014	57	19	12	24.03.2014	2014	March	M14	3	13	Last quarter	4	149.56	150	normal	control	0	0	28	12	12	12	12	149.15	149.6
TA57d2014	57	20	12	27.03.2014	2014	March	M14	3	13	Last quarter	4	149.56	150	normal	control	0	0	28	12	12	12	12	149.54	149.8
TA57d2014	57	21	12	28.03.2014	2014	March	M14	3	13	Last quarter	4	149.56	150	normal	control	12	3.464101615	28	10	6.535898385	13.46410162	10	149.92	150
TA57d2014	57	22	6	31.03.2014	2014	March	M14	3	14	New Moon	1	150.47	150	normal	control	36	6	28	6	0	12
TA57d2014	57	23	0	04.04.2014	2014	April	Ap14	4	14	New Moon	1	150.47	150	normal	control
TA58d2014	58	1	5	21.02.2014	2014	February	F14	2	8	Full Moon	3	158.53	159	normal	control
TA58d2014	58	2	3	24.02.2014	2014	February	F14	2	9	Last quarter	4	170.71	171	normal	control	1.333333333	1.154700538	71.5	4	2.845299462	5.154700538
TA58d2014	58	3	5	25.02.2014	2014	February	F14	2	9	Last quarter	4	170.71	171	normal	control	9.333333333	3.055050463	71.5	6	2.944949537	9.055050463	6	168.27	168.6
TA58d2014	58	4	9	26.02.2014	2014	February	F14	2	9	Last quarter	4	170.71	171	normal	control	37.33333333	6.110100927	71.5	10	3.889899073	16.11010093	10	170.71	171
TA58d2014	58	5	17	27.02.2014	2014	February	F14	2	9	Last quarter	4	170.71	171	normal	control	192.3333333	13.86842938	71.5	21	7.131570625	34.86842938	21	166.64	166.8
TA58d2014	58	6	36	28.02.2014	2014	February	F14	2	9	Last quarter	4	170.71	171	normal	control	584.3333333	24.17298768	71.5	39	14.82701232	63.17298768	39	162.57	162.6
TA58d2014	58	7	65	03.03.2014	2014	March	M14	3	10	New Moon	1	150.37	150	normal	control	607	24.63736999	71.5	62	37.36263001	86.63736999	62	158.51	158.4
TA58d2014	58	8	85	04.03.2014	2014	March	M14	3	10	New Moon	1	150.37	150	normal	control	308.3333333	17.55942292	71.5	83	65.44057708	100.5594229	83	154.44	154.2
TA58d2014	58	9	100	05.03.2014	2014	March	M14	3	10	New Moon	1	150.37	150	normal	control	525	22.91287847	71.5	105	82.08712153	127.9128785	105	149.72	149.4
TA58d2014	58	10	130	06.03.2014	2014	March	M14	3	10	New Moon	1	150.37	150	normal	control	233.3333333	15.27525232	71.5	117	101.7247477	132.2752523	117	149.07	148.8
TA58d2014	58	11	120	11.03.2014	2014	March	M14	3	11	First quarter	2	147.11	147	normal	control	100	10	71.5	120	110	130	120	148.7	148.6
TA58d2014	58	12	110	14.03.2014	2014	March	M14	3	11	First quarter	2	147.11	147	normal	control	100	10	71.5	110	100	120	110	148.33	148.4
TA58d2014	58	13	100	17.03.2014	2014	March	M14	3	12	Full Moon	3	148.53	149	normal	control	100	10	71.5	100	90	110	100	147.96	148.2
TA58d2014	58	14	90	18.03.2014	2014	March	M14	3	12	Full Moon	3	148.53	149	normal	control	33.33333333	5.773502692	71.5	93	87.22649731	98.77350269	93	148.25	148.6
TA58d2014	58	15	90	19.03.2014	2014	March	M14	3	12	Full Moon	3	148.53	149	normal	control	40.33333333	6.350852961	71.5	86	79.64914704	92.35085296	86	148.74	149.2
TA58d2014	58	16	79	21.03.2014	2014	March	M14	3	12	Full Moon	3	148.53	149	normal	control	54.33333333	7.371114796	71.5	82	74.6288852	89.3711148	82	148.94	149.4
TA58d2014	58	17	76	24.03.2014	2014	March	M14	3	13	Last quarter	4	149.56	150	normal	control	9	3	71.5	76	73	79	76	149.15	149.6
TA58d2014	58	18	73	27.03.2014	2014	March	M14	3	13	Last quarter	4	149.56	150	normal	control	9	3	71.5	73	70	76	73	149.54	149.8
TA58d2014	58	19	70	28.03.2014	2014	March	M14	3	13	Last quarter	4	149.56	150	normal	control	12.33333333	3.511884584	71.5	70	66.48811542	73.51188458	70	149.92	150
TA58d2014	58	20	66	31.03.2014	2014	March	M14	3	14	New Moon	1	150.47	150	normal	control	12.33333333	3.511884584	71.5	66	62.48811542	69.51188458	66	147.15	147.2
TA58d2014	58	21	63	04.04.2014	2014	April	Ap14	4	14	New Moon	1	150.47	150	normal	control	9	3	71.5	63	60	66	63	144.38	144.4
TA58d2014	58	22	60	07.04.2014	2014	April	Ap14	4	15	New Moon	1	135.69	136	normal	control	16.33333333	4.041451884	71.5	59	54.95854812	63.04145188	59	148.15	148
TA58d2014	58	23	55	09.04.2014	2014	April	Ap14	4	15	First quarter	2	135.69	136	normal	control	25	5	71.5	55	50	60
TA58d2014	58	24	50	14.04.2014	2014	April	Ap14	4	16	First quarter	2	168.44	168	normal	control
TA59d2014	59	1	20	25.02.2014	2014	February	F14	2	9	Last quarter	4	170.71	171	normal	control
TA59d2014	59	2	38	26.02.2014	2014	February	F14	2	9	Last quarter	4	170.71	171	normal	control	641.3333333	25.32455988	88	43	17.67544012	68.32455988
TA59d2014	59	3	70	27.02.2014	2014	February	F14	2	9	Last quarter	4	170.71	171	normal	control	3656.333333	60.46762219	88	88	27.53237781	148.4676222	88	166.64	166.8
TA59d2014	59	4	155	28.02.2014	2014	February	F14	2	9	Last quarter	4	170.71	171	normal	control	7225	85	88	155	70	240
TA59d2014	59	5	240	03.03.2014	2014	March	M14	3	10	New Moon	1	150.37	150	normal	control
TA60d2014	60	1	20	25.02.2014	2014	February	F14	2	9	Last quarter	4	170.71	171	normal	control
TA60d2014	60	2	15	26.02.2014	2014	February	F14	2	9	Last quarter	4	170.71	171	normal	control	8.333333333	2.886751346	89	18	15.11324865	20.88675135
TA60d2014	60	3	20	27.02.2014	2014	February	F14	2	9	Last quarter	4	170.71	171	normal	control	30.33333333	5.507570547	89	20	14.49242945	25.50757055	20	166.64	166.8
TA60d2014	60	4	26	28.02.2014	2014	February	F14	2	9	Last quarter	4	170.71	171	normal	control	12945.33333	113.7775608	89	89	0	202.7775608	89	162.57	162.6
TA60d2014	60	5	220	03.03.2014	2014	March	M14	3	10	New Moon	1	150.37	150	normal	control	13590.33333	116.577585	89	160	43.42241496	276.577585	160	158.51	158.4
TA60d2014	60	6	235	04.03.2014	2014	March	M14	3	10	New Moon	1	150.37	150	normal	control	225	15	89	235	220	250
TA60d2014	60	7	250	05.03.2014	2014	March	M14	3	10	New Moon	1	150.37	150	normal	control
TA61d2014	61	1	10	26.02.2014	2014	February	F14	2	9	Last quarter	4	170.71	171	normal	control
TA61d2014	61	2	15	27.02.2014	2014	February	F14	2	9	Last quarter	4	170.71	171	normal	control	20.33333333	4.509249753	60	15	10.49075025	19.50924975
TA61d2014	61	3	19	28.02.2014	2014	February	F14	2	9	Last quarter	4	170.71	171	normal	control	2191	46.80811895	60	44	0	90.80811895	44	162.57	162.6
TA61d2014	61	4	98	03.03.2014	2014	March	M14	3	10	New Moon	1	150.37	150	normal	control	2107	45.90206967	60	72	26.09793033	117.9020697	72	158.51	158.4
TA61d2014	61	5	99	04.03.2014	2014	March	M14	3	10	New Moon	1	150.37	150	normal	control	1	1	60	99	98	100	99	154.44	154.2
TA61d2014	61	6	100	05.03.2014	2014	March	M14	3	10	New Moon	1	150.37	150	normal	control	520.3333333	22.81081615	60	86	63.18918385	108.8108161	86	149.72	149.4
TA61d2014	61	7	60	06.03.2014	2014	March	M14	3	10	New Moon	1	150.37	150	normal	control	1600	40	60	60	20	100	60	149.07	148.8
TA61d2014	61	8	20	11.03.2014	2014	March	M14	3	11	First quarter	2	147.11	147	normal	control	933.3333333	30.55050463	60	27	0	57.55050463
TA61d2014	61	9	0	14.03.2014	2014	March	M14	3	11	First quarter	2	147.11	147	normal	control
TA62d2014	62	1	20	26.02.2014	2014	February	F14	2	9	Last quarter	4	170.71	171	normal	control
TA62d2014	62	2	30	27.02.2014	2014	February	F14	2	9	Last quarter	4	170.71	171	normal	control	121.3333333	11.01514109	126.5	31	19.98485891	42.01514109
TA62d2014	62	3	42	28.02.2014	2014	February	F14	2	9	Last quarter	4	170.71	171	normal	control	15301.33333	123.6985583	126.5	107	0	230.6985583	107	162.57	162.6
TA62d2014	62	4	250	03.03.2014	2014	March	M14	3	10	New Moon	1	150.37	150	normal	control	21632	147.0782105	126.5	146	0	293.0782105	146	158.51	158.4
TA62d2014	62	5		04.03.2014	2014	March	M14	3	10	New Moon	1	150.37	150	normal	control	5000	70.71067812	126.5	300	229.2893219	370.7106781
TA62d2014	62	6	350	05.03.2014	2014	March	M14	3	10	New Moon	1	150.37	150	normal	control
TA63d2014	63	1	20	26.02.2014	2014	February	F14	2	9	Last quarter	4	170.71	171	normal	control
TA63d2014	63	2	35	27.02.2014	2014	February	F14	2	9	Last quarter	4	170.71	171	normal	control	273	16.52271164	151.5	36	19.47728836	52.52271164
TA63d2014	63	3	53	28.02.2014	2014	February	F14	2	9	Last quarter	4	170.71	171	normal	control	12886.33333	113.5179868	151.5	109	0	222.5179868	109	162.57	162.6
TA63d2014	63	4	240	03.03.2014	2014	March	M14	3	10	New Moon	1	150.37	150	normal	control	15606.33333	124.925311	151.5	194	69.07468898	318.925311	194	158.51	158.4
TA63d2014	63	5	290	04.03.2014	2014	March	M14	3	10	New Moon	1	150.37	150	normal	control	3033.333333	55.07570547	151.5	293	237.9242945	348.0757055
TA63d2014	63	6	350	05.03.2014	2014	March	M14	3	10	New Moon	1	150.37	150	normal	control
TA64d2014	64	1	34	04.03.2014	2014	March	M14	3	10	New Moon	1	150.37	150	normal	control
TA64d2014	64	2	54	05.03.2014	2014	March	M14	3	10	New Moon	1	150.37	150	normal	control	3845.333333	62.01075176	113.5	79	16.98924824	141.0107518
TA64d2014	64	3	150	06.03.2014	2014	March	M14	3	10	New Moon	1	150.37	150	normal	control	8652	93.01612763	113.5	148	54.98387237	241.0161276
TA64d2014	64	4	240	11.03.2014	2014	March	M14	3	11	First quarter	2	147.11	147	normal	control
TA65d2014	65	1	20	04.03.2014	2014	March	M14	3	10	New Moon	1	150.37	150	normal	control
TA65d2014	65	2	36	05.03.2014	2014	March	M14	3	10	New Moon	1	150.37	150	normal	control	965.3333333	31.06981386	66	45	13.93018614	76.06981386
TA65d2014	65	3	80	06.03.2014	2014	March	M14	3	10	New Moon	1	150.37	150	normal	control	3007	54.83611948	66	87	32.16388052	141.8361195
TA65d2014	65	4	145	11.03.2014	2014	March	M14	3	11	First quarter	2	147.11	147	normal	control
TA66d2014	66	1	12	04.03.2014	2014	March	M14	3	10	New Moon	1	150.37	150	normal	control
TA66d2014	66	2	25	05.03.2014	2014	March	M14	3	10	New Moon	1	150.37	150	normal	control	56.33333333	7.505553499	51	16	8.494446501	23.5055535
TA66d2014	66	3	12	06.03.2014	2014	March	M14	3	10	New Moon	1	150.37	150	normal	control	144.3333333	12.01388086	51	13	0.986119139	25.01388086	13	149.07	148.8
TA66d2014	66	4	1	11.03.2014	2014	March	M14	3	11	First quarter	2	147.11	147	normal	control	34.33333333	5.859465277	51	8	2.140534723	13.85946528	8	148.7	148.6
TA66d2014	66	5	10	14.03.2014	2014	March	M14	3	11	First quarter	2	147.11	147	normal	control	189	13.74772708	51	13	0	26.74772708	13	148.33	148.4
TA66d2014	66	6	28	17.03.2014	2014	March	M14	3	12	Full Moon	3	148.53	149	normal	control	177.3333333	13.31665624	51	25	11.68334376	38.31665624	25	147.96	148.2
TA66d2014	66	7	36	18.03.2014	2014	March	M14	3	12	Full Moon	3	148.53	149	normal	control	149.3333333	12.22020185	51	39	26.77979815	51.22020185	39	148.25	148.6
TA66d2014	66	8	52	19.03.2014	2014	March	M14	3	12	Full Moon	3	148.53	149	normal	control	289.3333333	17.0098011	51	53	35.9901989	70.0098011	53	148.74	149.2
TA66d2014	66	9	70	21.03.2014	2014	March	M14	3	12	Full Moon	3	148.53	149	normal	control	401.3333333	20.0333056	51	51	30.9666944	71.0333056	51	148.94	149.4
TA66d2014	66	10	30	24.03.2014	2014	March	M14	3	13	Last quarter	4	149.56	150	normal	control	475	21.79449472	51	45	23.20550528	66.79449472	45	149.15	149.6
TA66d2014	66	11	35	27.03.2014	2014	March	M14	3	13	Last quarter	4	149.56	150	normal	control	25	5	51	35	30	40	35	149.54	149.8
TA66d2014	66	12	40	28.03.2014	2014	March	M14	3	13	Last quarter	4	149.56	150	normal	control	25	5	51	40	35	45	40	149.92	150
TA66d2014	66	13	45	31.03.2014	2014	March	M14	3	14	New Moon	1	150.47	150	normal	control	25	5	51	45	40	50	45	147.15	147.2
TA66d2014	66	14	50	04.04.2014	2014	April	Ap14	4	14	New Moon	1	150.47	150	normal	control	16.33333333	4.041451884	51	49	44.95854812	53.04145188	49	144.38	144.4
TA66d2014	66	15	53	07.04.2014	2014	April	Ap14	4	15	New Moon	1	135.69	136	normal	control	12.33333333	3.511884584	51	53	49.48811542	56.51188458	53	148.15	148
TA66d2014	66	16	57	09.04.2014	2014	April	Ap14	4	15	First quarter	2	135.69	136	normal	control	12.33333333	3.511884584	51	57	53.48811542	60.51188458	57	151.75	151.6
TA66d2014	66	17	60	14.04.2014	2014	April	Ap14	4	16	First quarter	2	168.44	168	normal	control	2.333333333	1.527525232	51	59	57.47247477	60.52752523	59	155.34	155.2
TA66d2014	66	18	59	16.04.2014	2014	April	Ap14	4	16	Full Moon	3	168.44	168	normal	control	1	1	51	59	58	60	59	154.87	154.6
TA66d2014	66	19	58	18.04.2014	2014	April	Ap14	4	16	Full Moon	3	168.44	168	normal	control	1	1	51	58	57	59	58	154.4	154
TA66d2014	66	20	57	21.04.2014	2014	April	Ap14	4	17	Full Moon	3	133.33	133	normal	control	1	1	51	57	56	58	57	147.37	147
TA66d2014	66	21	56	23.04.2014	2014	April	Ap14	4	17	Last quarter	4	133.33	133	normal	control	1	1	51	56	55	57	56	139.11	138.8
TA66d2014	66	22	55	25.04.2014	2014	April	Ap14	4	17	Last quarter	4	133.33	133	normal	control	2.333333333	1.527525232	51	55	53.47247477	56.52752523	55	130.84	130.6
TA66d2014	66	23	53	28.04.2014	2014	April	Ap14	4	18	Last quarter	4	127.1	127	normal	control	2.333333333	1.527525232	51	53	51.47247477	54.52752523	53	133.91	133.8
TA66d2014	66	24	52	30.04.2014	2014	April	Ap14	4	18	New Moon	1	127.1	127	normal	control	1	1	51	52	51	53	52	136.97	137
TA66d2014	66	25	51	05.05.2014	2014	May	Ma14	5	19	New Moon	1	148.67	149	normal	control	1	1	51	51	50	52
TA66d2014	66	26	50	06.05.2014	2014	May	Ma14	5	19	New Moon	1	148.67	149	normal	control
TA67d2014	67	1	12	04.03.2014	2014	March	M14	3	10	New Moon	1	150.37	150	normal	control
TA67d2014	67	2	17	05.03.2014	2014	March	M14	3	10	New Moon	1	150.37	150	normal	control	133	11.53256259	158	21	9.467437405	32.53256259
TA67d2014	67	3	34	06.03.2014	2014	March	M14	3	10	New Moon	1	150.37	150	normal	control	674.3333333	25.96792894	158	40	14.03207106	65.96792894	40	149.07	148.8
TA67d2014	67	4	68	11.03.2014	2014	March	M14	3	11	First quarter	2	147.11	147	normal	control	5414.333333	73.58215363	158	92	18.41784637	165.5821536	92	148.7	148.6
TA67d2014	67	5	175	14.03.2014	2014	March	M14	3	11	First quarter	2	147.11	147	normal	control	3816.333333	61.7764788	158	139	77.2235212	200.7764788	139	148.33	148.4
TA67d2014	67	6	175	17.03.2014	2014	March	M14	3	12	Full Moon	3	148.53	149	normal	control	16.33333333	4.041451884	158	177	172.9585481	181.0414519	177	147.96	148.2
TA67d2014	67	7	182	18.03.2014	2014	March	M14	3	12	Full Moon	3	148.53	149	normal	control	56.33333333	7.505553499	158	182	174.4944465	189.5055535	182	148.25	148.6
TA67d2014	67	8	190	19.03.2014	2014	March	M14	3	12	Full Moon	3	148.53	149	normal	control	81.33333333	9.018499506	158	191	181.9815005	200.0184995	191	148.74	149.2
TA67d2014	67	9	200	21.03.2014	2014	March	M14	3	12	Full Moon	3	148.53	149	normal	control	33.33333333	5.773502692	158	197	191.2264973	202.7735027
TA67d2014	67	10	200	24.03.2014	2014	March	M14	3	13	Last quarter	4	149.56	150	normal	control
TA68d2014	68	1	20	05.03.2014	2014	March	M14	3	10	New Moon	1	150.37	150	normal	control
TA68d2014	68	2	90	06.03.2014	2014	March	M14	3	10	New Moon	1	150.37	150	normal	control	6858.333333	82.81505499	98	98	15.18494501	180.815055
TA68d2014	68	3	185	11.03.2014	2014	March	M14	3	11	First quarter	2	147.11	147	normal	control	6858.333333	82.81505499	98	98	15.18494501	180.815055
TA68d2014	68	4	20	14.03.2014	2014	March	M14	3	11	First quarter	2	147.11	147	normal	control
TA69d2014	69	1	12	05.03.2014	2014	March	M14	3	10	New Moon	1	150.37	150	normal	control
TA69d2014	69	2	15	06.03.2014	2014	March	M14	3	10	New Moon	1	150.37	150	normal	control	16.33333333	4.041451884	29	16	11.95854812	20.04145188
TA69d2014	69	3	20	11.03.2014	2014	March	M14	3	11	First quarter	2	147.11	147	normal	control	108.3333333	10.40833	29	23	12.59167	33.40833	23	148.7	148.6
TA69d2014	69	4	35	14.03.2014	2014	March	M14	3	11	First quarter	2	147.11	147	normal	control	225	15	29	35	20	50	35	148.33	148.4
TA69d2014	69	5	50	17.03.2014	2014	March	M14	3	12	Full Moon	3	148.53	149	normal	control	525	22.91287847	29	55	32.08712153	77.91287847	55	147.96	148.2
TA69d2014	69	6	80	18.03.2014	2014	March	M14	3	12	Full Moon	3	148.53	149	normal	control	300	17.32050808	29	70	52.67949192	87.32050808	70	148.25	148.6
TA69d2014	69	7	80	19.03.2014	2014	March	M14	3	12	Full Moon	3	148.53	149	normal	control	0	0	29	80	80	80	80	148.74	149.2
TA69d2014	69	8	80	21.03.2014	2014	March	M14	3	12	Full Moon	3	148.53	149	normal	control	0	0	29	80	80	80	80	148.94	149.4
TA69d2014	69	9	80	24.03.2014	2014	March	M14	3	13	Last quarter	4	149.56	150	normal	control	0	0	29	80	80	80	80	149.15	149.6
TA69d2014	69	10	80	27.03.2014	2014	March	M14	3	13	Last quarter	4	149.56	150	normal	control	0	0	29	80	80	80	80	149.54	149.8
TA69d2014	69	11	80	28.03.2014	2014	March	M14	3	13	Last quarter	4	149.56	150	normal	control	533.3333333	23.09401077	29	67	43.90598923	90.09401077	67	149.92	150
TA69d2014	69	12	40	31.03.2014	2014	March	M14	3	14	New Moon	1	150.47	150	normal	control	1105.333333	33.24655371	29	45	11.75344629	78.24655371	45	147.15	147.2
TA69d2014	69	13	14	04.04.2014	2014	April	Ap14	4	14	New Moon	1	150.47	150	normal	control	302.3333333	17.38773514	29	20	2.612264859	37.38773514	20	144.38	144.4
TA69d2014	69	14	7	07.04.2014	2014	April	Ap14	4	15	New Moon	1	135.69	136	normal	control	26.33333333	5.131601439	29	8	2.868398561	13.13160144	8	148.15	148
TA69d2014	69	15	4	09.04.2014	2014	April	Ap14	4	15	First quarter	2	135.69	136	normal	control	3	1.732050808	29	5	3.267949192	6.732050808	5	151.75	151.6
TA69d2014	69	16	4	14.04.2014	2014	April	Ap14	4	16	First quarter	2	168.44	168	normal	control	0.333333333	0.577350269	29	4	3.422649731	4.577350269	4	155.34	155.2
TA69d2014	69	17	3	16.04.2014	2014	April	Ap14	4	16	Full Moon	3	168.44	168	normal	control	0.333333333	0.577350269	29	3	2.422649731	3.577350269	3	154.87	154.6
TA69d2014	69	18	3	18.04.2014	2014	April	Ap14	4	16	Full Moon	3	168.44	168	normal	control	0.333333333	0.577350269	29	3	2.422649731	3.577350269	3	154.4	154
TA69d2014	69	19	2	21.04.2014	2014	April	Ap14	4	17	Full Moon	3	133.33	133	normal	control	0.333333333	0.577350269	29	2	1.422649731	2.577350269
TA69d2014	69	20	2	23.04.2014	2014	April	Ap14	4	17	Last quarter	4	133.33	133	normal	control
TA70d2014	70	1	20	06.03.2014	2014	March	M14	3	10	New Moon	1	150.37	150	normal	control
TA70d2014	70	2	75	11.03.2014	2014	March	M14	3	11	First quarter	2	147.11	147	normal	control	2508.333333	50.083264	75	72	21.916736	122.083264
TA70d2014	70	3	120	14.03.2014	2014	March	M14	3	11	First quarter	2	147.11	147	normal	control	1608.333333	40.10403139	75	78	37.89596861	118.1040314
TA70d2014	70	4	40	17.03.2014	2014	March	M14	3	12	Full Moon	3	148.53	149	normal	control
TA71d2014	71	1	10	11.03.2014	2014	March	M14	3	11	First quarter	2	147.11	147	normal	control
TA71d2014	71	2	20	14.03.2014	2014	March	M14	3	11	First quarter	2	147.11	147	normal	control	700	26.45751311	120	30	3.542486889	56.45751311
TA71d2014	71	3	60	17.03.2014	2014	March	M14	3	12	Full Moon	3	148.53	149	normal	control	1233.333333	35.11884584	120	57	21.88115416	92.11884584	57	147.96	148.2
TA71d2014	71	4	90	18.03.2014	2014	March	M14	3	12	Full Moon	3	148.53	149	normal	control	1233.333333	35.11884584	120	93	57.88115416	128.1188458	93	148.25	148.6
TA71d2014	71	5	130	19.03.2014	2014	March	M14	3	12	Full Moon	3	148.53	149	normal	control	4433.333333	66.58328118	120	147	80.41671882	213.5832812	147	148.74	149.2
TA71d2014	71	6	220	21.03.2014	2014	March	M14	3	12	Full Moon	3	148.53	149	normal	control	3900	62.44997998	120	200	137.55002	262.44998	200	148.94	149.4
TA71d2014	71	7	250	24.03.2014	2014	March	M14	3	13	Last quarter	4	149.56	150	normal	control	633.3333333	25.16611478	120	223	197.8338852	248.1661148
TA71d2014	71	8	200	27.03.2014	2014	March	M14	3	13	Last quarter	4	149.56	150	normal	control
TA72d2014	72	1	20	11.03.2014	2014	March	M14	3	11	First quarter	2	147.11	147	normal	control
TA72d2014	72	2	20	14.03.2014	2014	March	M14	3	11	First quarter	2	147.11	147	normal	control	833.3333333	28.86751346	102.5	37	8.132486541	65.86751346
TA72d2014	72	3	70	17.03.2014	2014	March	M14	3	12	Full Moon	3	148.53	149	normal	control	3633.333333	60.27713773	102.5	77	16.72286227	137.2771377	77	147.96	148.2
TA72d2014	72	4	140	18.03.2014	2014	March	M14	3	12	Full Moon	3	148.53	149	normal	control	2858.333333	53.46338311	102.5	128	74.53661689	181.4633831	128	148.25	148.6
TA72d2014	72	5	175	19.03.2014	2014	March	M14	3	12	Full Moon	3	148.53	149	normal	control	1408.333333	37.5277675	102.5	138	100.4722325	175.5277675
TA72d2014	72	6	100	21.03.2014	2014	March	M14	3	12	Full Moon	3	148.53	149	normal	control
TA73d2014	73	1	20	11.03.2014	2014	March	M14	3	11	First quarter	2	147.11	147	normal	control
TA73d2014	73	2	80	14.03.2014	2014	March	M14	3	11	First quarter	2	147.11	147	normal	control	37200	192.8730152	160	160	0	352.8730152
TA73d2014	73	3	380	17.03.2014	2014	March	M14	3	12	Full Moon	3	148.53	149	normal	control
TA74d2014	74	1	20	11.03.2014	2014	March	M14	3	11	First quarter	2	147.11	147	normal	control
TA74d2014	74	2	20	14.03.2014	2014	March	M14	3	11	First quarter	2	147.11	147	normal	control	833.3333333	28.86751346	127	37	8.132486541	65.86751346
TA74d2014	74	3	70	17.03.2014	2014	March	M14	3	12	Full Moon	3	148.53	149	normal	control	3033.333333	55.07570547	127	73	17.92429453	128.0757055	73	147.96	148.2
TA74d2014	74	4	130	18.03.2014	2014	March	M14	3	12	Full Moon	3	148.53	149	normal	control	3033.333333	55.07570547	127	127	71.92429453	182.0757055	127	148.25	148.6
TA74d2014	74	5	180	19.03.2014	2014	March	M14	3	12	Full Moon	3	148.53	149	normal	control	4300	65.57438524	127	190	124.4256148	255.5743852	190	148.74	149.2
TA74d2014	74	6	260	21.03.2014	2014	March	M14	3	12	Full Moon	3	148.53	149	normal	control	10133.33333	100.6644591	127	167	66.33554086	267.6644591
TA74d2014	74	7	60	24.03.2014	2014	March	M14	3	13	Last quarter	4	149.56	150	normal	control
TA75d2014	75	1	20	18.03.2014	2014	March	M14	3	12	Full Moon	3	148.53	149	normal	control
TA75d2014	75	2	34	19.03.2014	2014	March	M14	3	12	Full Moon	3	148.53	149	normal	control	8905.333333	94.3680737	170	81	0	175.3680737
TA75d2014	75	3	190	21.03.2014	2014	March	M14	3	12	Full Moon	3	148.53	149	normal	control	17865.33333	133.6612634	170	175	41.3387366	308.6612634	175	148.94	149.4
TA75d2014	75	4	300	24.03.2014	2014	March	M14	3	13	Last quarter	4	149.56	150	normal	control	19900	141.0673598	170	170	28.9326402	311.0673598
TA75d2014	75	5	20	27.03.2014	2014	March	M14	3	13	Last quarter	4	149.56	150	normal	control
TA76d2014	76	1	10	18.03.2014	2014	March	M14	3	12	Full Moon	3	148.53	149	normal	control
TA76d2014	76	2	12	19.03.2014	2014	March	M14	3	12	Full Moon	3	148.53	149	normal	control	17.33333333	4.163331999	19	13	8.836668001	17.163332
TA76d2014	76	3	18	21.03.2014	2014	March	M14	3	12	Full Moon	3	148.53	149	normal	control	185.3333333	13.61371857	19	23	9.386281429	36.61371857	23	148.94	149.4
TA76d2014	76	4	38	24.03.2014	2014	March	M14	3	13	Last quarter	4	149.56	150	normal	control	361.3333333	19.00876991	19	19	0	38.00876991
TA76d2014	76	5	0	27.03.2014	2014	March	M14	3	13	Last quarter	4	149.56	150	normal	control
TA77d2014	77	1	20	21.03.2014	2014	March	M14	3	12	Full Moon	3	148.53	149	normal	control
TA77d2014	77	2	150	24.03.2014	2014	March	M14	3	13	Last quarter	4	149.56	150	normal	control	4433.333333	66.58328118	93	93	26.41671882	159.5832812
TA77d2014	77	3	110	27.03.2014	2014	March	M14	3	13	Last quarter	4	149.56	150	normal	control	1808.333333	42.52450274	93	108	65.47549726	150.5245027	108	149.54	149.8
TA77d2014	77	4	65	28.03.2014	2014	March	M14	3	13	Last quarter	4	149.56	150	normal	control	2025	45	93	65	20	110
TA77d2014	77	5	20	31.03.2014	2014	March	M14	3	14	New Moon	1	150.47	150	normal	control
TA78d2014	78	1	20	24.03.2014	2014	March	M14	3	13	Last quarter	4	149.56	150	normal	control
TA78d2014	78	2	55	27.03.2014	2014	March	M14	3	13	Last quarter	4	149.56	150	normal	control	2058.333333	45.36885863	114	62	16.63114137	107.3688586
TA78d2014	78	3	110	28.03.2014	2014	March	M14	3	13	Last quarter	4	149.56	150	normal	control	3925	62.64982043	114	115	52.35017957	177.6498204	115	149.92	150
TA78d2014	78	4	180	31.03.2014	2014	March	M14	3	14	New Moon	1	150.47	150	normal	control	1233.333333	35.11884584	114	147	111.8811542	182.1188458	147	147.15	147.2
TA78d2014	78	5	150	04.04.2014	2014	April	Ap14	4	14	New Moon	1	150.47	150	normal	control	8233.333333	90.73771726	114	113	22.26228274	203.7377173
TA78d2014	78	6	10	07.04.2014	2014	April	Ap14	4	15	New Moon	1	135.69	136	normal	control
TA79d2014	79	1	20	27.03.2014	2014	March	M14	3	13	Last quarter	4	149.56	150	normal	control
TA79d2014	79	2	47	28.03.2014	2014	March	M14	3	13	Last quarter	4	149.56	150	normal	control	15806.33333	125.723241	106	106	0	231.723241
TA79d2014	79	3	250	31.03.2014	2014	March	M14	3	14	New Moon	1	150.47	150	normal	control	15806.33333	125.723241	106	106	0	231.723241
TA79d2014	79	4	20	04.04.2014	2014	April	Ap14	4	14	New Moon	1	150.47	150	normal	control
TA80d2014	80	1	20	31.03.2014	2014	March	M14	3	14	New Moon	1	150.47	150	normal	control
TA80d2014	80	2	105	04.04.2014	2014	April	Ap14	4	14	New Moon	1	150.47	150	normal	control	4358.333333	66.0176744	92	92	25.9823256	158.0176744
TA80d2014	80	3	150	07.04.2014	2014	April	Ap14	4	15	New Moon	1	135.69	136	normal	control
TA81d2014	81	1	23	04.04.2014	2014	April	Ap14	4	14	New Moon	1	150.47	150	normal	control
TA81d2014	81	2	30	07.04.2014	2014	April	Ap14	4	15	New Moon	1	135.69	136	normal	control	73	8.544003745	29.5	31	22.45599625	39.54400375
TA81d2014	81	3	40	09.04.2014	2014	April	Ap14	4	15	First quarter	2	135.69	136	normal	control	25	5	29.5	35	30	40	35	151.75	151.6
TA81d2014	81	4	35	14.04.2014	2014	April	Ap14	4	16	First quarter	2	168.44	168	normal	control	25	5	29.5	35	30	40	35	155.34	155.2
TA81d2014	81	5	30	16.04.2014	2014	April	Ap14	4	16	Full Moon	3	168.44	168	normal	control	58.33333333	7.637626158	29.5	28	20.36237384	35.63762616	28	154.87	154.6
TA81d2014	81	6	20	18.04.2014	2014	April	Ap14	4	16	Full Moon	3	168.44	168	normal	control	100	10	29.5	20	10	30	20	154.4	154
TA81d2014	81	7	10	21.04.2014	2014	April	Ap14	4	17	Full Moon	3	133.33	133	normal	control	100	10	29.5	10	0	20
TA81d2014	81	8	0	23.04.2014	2014	April	Ap14	4	17	Last quarter	4	133.33	133	normal	control
TA82d2014	82	1	5	04.04.2014	2014	April	Ap14	4	14	New Moon	1	150.47	150	normal	control
TA82d2014	82	2	6	07.04.2014	2014	April	Ap14	4	15	New Moon	1	135.69	136	normal	control	1	1	11.5	6	5	7
TA82d2014	82	3	7	09.04.2014	2014	April	Ap14	4	15	First quarter	2	135.69	136	normal	control	0.333333333	0.577350269	11.5	6	5.422649731	6.577350269	6	151.75	151.6
TA82d2014	82	4	6	14.04.2014	2014	April	Ap14	4	16	First quarter	2	168.44	168	normal	control	1	1	11.5	6	5	7	6	155.34	155.2
TA82d2014	82	5	5	16.04.2014	2014	April	Ap14	4	16	Full Moon	3	168.44	168	normal	control	2.333333333	1.527525232	11.5	5	3.472474768	6.527525232	5	154.87	154.6
TA82d2014	82	6	3	18.04.2014	2014	April	Ap14	4	16	Full Moon	3	168.44	168	normal	control	1.333333333	1.154700538	11.5	4	2.845299462	5.154700538	4	154.4	154
TA82d2014	82	7	3	21.04.2014	2014	April	Ap14	4	17	Full Moon	3	133.33	133	normal	control	0.333333333	0.577350269	11.5	3	2.422649731	3.577350269	3	147.37	147
TA82d2014	82	8	2	23.04.2014	2014	April	Ap14	4	17	Last quarter	4	133.33	133	normal	control	0.333333333	0.577350269	11.5	2	1.422649731	2.577350269	2	139.11	138.8
TA82d2014	82	9	2	25.04.2014	2014	April	Ap14	4	17	Last quarter	4	133.33	133	normal	control	0	0	11.5	2	2	2	2	130.84	130.6
TA82d2014	82	10	2	28.04.2014	2014	April	Ap14	4	18	Last quarter	4	127.1	127	normal	control	0.333333333	0.577350269	11.5	2	1.422649731	2.577350269	2	133.91	133.8
TA82d2014	82	11	3	30.04.2014	2014	April	Ap14	4	18	New Moon	1	127.1	127	normal	control	2.333333333	1.527525232	11.5	3	1.472474768	4.527525232	3	136.97	137
TA82d2014	82	12	5	05.05.2014	2014	May	Ma14	5	19	New Moon	1	148.67	149	normal	control	2.333333333	1.527525232	11.5	5	3.472474768	6.527525232	5	140.04	140.2
TA82d2014	82	13	6	06.05.2014	2014	May	Ma14	5	19	New Moon	1	148.67	149	normal	control	1	1	11.5	6	5	7	6	144.26	144.4
TA82d2014	82	14	7	07.05.2014	2014	May	Ma14	5	19	First quarter	2	148.67	149	normal	control	1	1	11.5	7	6	8	7	148.48	148.6
TA82d2014	82	15	8	12.05.2014	2014	May	Ma14	5	20	First quarter	2	148.19	148	normal	control	2.333333333	1.527525232	11.5	8	6.472474768	9.527525232	8	141.98	142
TA82d2014	82	16	10	15.05.2014	2014	May	Ma14	5	20	Full Moon	3	148.19	148	normal	control	4	2	11.5	10	8	12	10	135.47	135.4
TA82d2014	82	17	12	19.05.2014	2014	May	Ma14	5	21	Full Moon	3	116.16	116	normal	control	1.333333333	1.154700538	11.5	11	9.845299462	12.15470054	11	128.97	128.8
TA82d2014	82	18	12	22.05.2014	2014	May	Ma14	5	21	Last quarter	4	116.16	116	normal	control	0.333333333	0.577350269	11.5	12	11.42264973	12.57735027	12	120.04	120
TA82d2014	82	19	13	23.05.2014	2014	May	Ma14	5	21	Last quarter	4	116.16	116	normal	control	2.333333333	1.527525232	11.5	13	11.47247477	14.52752523	13	111.11	111.2
TA82d2014	82	20	15	26.05.2014	2014	May	Ma14	5	22	Last quarter	4	103.54	104	normal	control	1.333333333	1.154700538	11.5	14	12.84529946	15.15470054	14	112.07	112.2
TA82d2014	82	21	15	29.05.2014	2014	May	Ma14	5	22	New Moon	1	103.54	104	normal	control	0.333333333	0.577350269	11.5	15	14.42264973	15.57735027	15	113.02	113.2
TA82d2014	82	22	16	02.06.2014	2014	June	Jn14	6	23	New Moon	1	120.93	121	normal	control	1	1	11.5	16	15	17	16	113.97	114.2
TA82d2014	82	23	17	05.06.2014	2014	June	Jn14	6	23	New Moon	1	120.93	121	normal	control	1	1	11.5	17	16	18	17	124.6	124.8
TA82d2014	82	24	18	06.06.2014	2014	June	Jn14	6	23	First quarter	2	120.93	121	normal	control	2.333333333	1.527525232	11.5	18	16.47247477	19.52752523	18	135.23	135.4
TA82d2014	82	25	20	10.06.2014	2014	June	Jn14	6	24	First quarter	2	156.67	157	normal	control	4	2	11.5	20	18	22	20	132.49	132.6
TA82d2014	82	26	22	13.06.2014	2014	June	Jn14	6	24	Full Moon	3	156.67	157	normal	control	4	2	11.5	22	20	24	22	129.75	129.8
TA82d2014	82	27	24	16.06.2014	2014	June	Jn14	6	25	Full Moon	3	107.23	107	normal	control	1.333333333	1.154700538	11.5	23	21.84529946	24.15470054	23	127.01	127
TA82d2014	82	28	24	18.06.2014	2014	June	Jn14	6	25	Full Moon	3	107.23	107	normal	control	0.333333333	0.577350269	11.5	24	23.42264973	24.57735027	24	116.46	116.4
TA82d2014	82	29	25	20.06.2014	2014	June	Jn14	6	25	Full Moon	3	107.23	107	normal	control	1	1	11.5	25	24	26	25	105.91	105.8
TA82d2014	82	30	26	23.06.2014	2014	June	Jn14	6	26	Last quarter	4	103.94	104	normal	control	1	1	11.5	26	25	27	26	119.37	119.2
TA82d2014	82	31	27	26.06.2014	2014	June	Jn14	6	26	Last quarter	4	103.94	104	normal	control	1	1	11.5	27	26	28	27	132.58	132.4
TA82d2014	82	32	28	01.07.2014	2014	July	Jl14	7	27	New Moon	1	174.49	174	normal	control	52.33333333	7.234178138	11.5	32	24.76582186	39.23417814	32	129.78	129.6
TA82d2014	82	33	40	11.07.2014	2014	July	Jl14	7	28	First quarter	2	173.31	173	normal	control	48	6.92820323	11.5	36	29.07179677	42.92820323	36	139.21	139
TA82d2014	82	34	40	14.07.2014	2014	July	Jl14	7	29	Full Moon	3	93.2	93	normal	control	507	22.5166605	11.5	27	4.483339502	49.5166605	27	148.64	148.4
TA82d2014	82	35	1	29.07.2014	2014	July	Jl14	7	31	New Moon	1	151.11	151	normal	control	507	22.5166605	11.5	14	0	36.5166605	14	135.3	135.2
TA82d2014	82	36	1	01.08.2014	2014	August	Au14	8	31	New Moon	1	151.11	151	normal	control	0	0	11.5	1	1	1	1	125.41	125.4
TA82d2014	82	37	1	15.08.2014	2014	August	Au14	8	33	Full Moon	3	107.76	108	normal	control	0.333333333	0.577350269	11.5	1	0.422649731	1.577350269
TA82d2014	82	38	0	18.08.2014	2014	August	Au14	8	34	Full Moon	3	123.89	124	normal	control
TA83d2014	83	1	25	04.04.2014	2014	April	Ap14	4	14	New Moon	1	150.47	150	normal	control
TA83d2014	83	2	125	07.04.2014	2014	April	Ap14	4	15	New Moon	1	135.69	136	normal	control	5508.333333	74.21814693	175	107	32.78185307	181.2181469
TA83d2014	83	3	170	09.04.2014	2014	April	Ap14	4	15	First quarter	2	135.69	136	normal	control	2775	52.67826876	175	175	122.3217312	227.6782688	175	151.75	151.6
TA83d2014	83	4	230	14.04.2014	2014	April	Ap14	4	16	First quarter	2	168.44	168	normal	control	2533.333333	50.33222957	175	223	172.6677704	273.3322296	223	155.34	155.2
TA83d2014	83	5	270	16.04.2014	2014	April	Ap14	4	16	Full Moon	3	168.44	168	normal	control	4808.333333	69.34214688	175	212	142.6578531	281.3421469	212	154.87	154.6
TA83d2014	83	6	135	18.04.2014	2014	April	Ap14	4	16	Full Moon	3	168.44	168	normal	control	15658.33333	125.1332623	175	142	16.8667377	267.1332623
TA83d2014	83	7	20	21.04.2014	2014	April	Ap14	4	17	Full Moon	3	133.33	133	normal	control
TA84d2014	84	1	20	07.04.2014	2014	April	Ap14	4	15	New Moon	1	135.69	136	normal	control
TA84d2014	84	2	27	09.04.2014	2014	April	Ap14	4	15	First quarter	2	135.69	136	normal	control	56.33333333	7.505553499	27	27	19.4944465	34.5055535
TA84d2014	84	3	35	14.04.2014	2014	April	Ap14	4	16	First quarter	2	168.44	168	normal	control	37.33333333	6.110100927	27	34	27.88989907	40.11010093	34	155.34	155.2
TA84d2014	84	4	39	16.04.2014	2014	April	Ap14	4	16	Full Moon	3	168.44	168	normal	control	100.3333333	10.0166528	27	31	20.9833472	41.0166528	31	154.87	154.6
TA84d2014	84	5	20	18.04.2014	2014	April	Ap14	4	16	Full Moon	3	168.44	168	normal	control	324.3333333	18.00925688	27	21	2.990743121	39.00925688	21	154.4	154
TA84d2014	84	6	3	21.04.2014	2014	April	Ap14	4	17	Full Moon	3	133.33	133	normal	control	91	9.539392014	27	9	0	18.53939201
TA84d2014	84	7	4	23.04.2014	2014	April	Ap14	4	17	Last quarter	4	133.33	133	normal	control
TA85d2014	85	1	150	14.04.2014	2014	April	Ap14	4	16	First quarter	2	168.44	168	normal	control
TA85d2014	85	2	140	16.04.2014	2014	April	Ap14	4	16	Full Moon	3	168.44	168	normal	control	100	10	106	140	130	150
TA85d2014	85	3	130	18.04.2014	2014	April	Ap14	4	16	Full Moon	3	168.44	168	normal	control	100	10	106	130	120	140	130	154.4	154
TA85d2014	85	4	120	21.04.2014	2014	April	Ap14	4	17	Full Moon	3	133.33	133	normal	control	100	10	106	120	110	130	120	147.37	147
TA85d2014	85	5	110	23.04.2014	2014	April	Ap14	4	17	Last quarter	4	133.33	133	normal	control	100	10	106	110	100	120	110	139.11	138.8
TA85d2014	85	6	100	25.04.2014	2014	April	Ap14	4	17	Last quarter	4	133.33	133	normal	control	58.33333333	7.637626158	106	102	94.36237384	109.6376262	102	130.84	130.6
TA85d2014	85	7	95	28.04.2014	2014	April	Ap14	4	18	Last quarter	4	127.1	127	normal	control	25	5	106	95	90	100	95	133.91	133.8
TA85d2014	85	8	90	30.04.2014	2014	April	Ap14	4	18	New Moon	1	127.1	127	normal	control	25	5	106	90	85	95	90	136.97	137
TA85d2014	85	9	85	05.05.2014	2014	May	Ma14	5	19	New Moon	1	148.67	149	normal	control	25	5	106	85	80	90
TA85d2014	85	10	80	06.05.2014	2014	May	Ma14	5	19	New Moon	1	148.67	149	normal	control
TA86d2014	86	1	30	14.04.2014	2014	April	Ap14	4	16	First quarter	2	168.44	168	normal	control
TA86d2014	86	2	31	16.04.2014	2014	April	Ap14	4	16	Full Moon	3	168.44	168	normal	control	1	1	35.5	31	30	32
TA86d2014	86	3	32	18.04.2014	2014	April	Ap14	4	16	Full Moon	3	168.44	168	normal	control	1	1	35.5	32	31	33	32	154.4	154
TA86d2014	86	4	33	21.04.2014	2014	April	Ap14	4	17	Full Moon	3	133.33	133	normal	control	2.333333333	1.527525232	35.5	33	31.47247477	34.52752523	33	147.37	147
TA86d2014	86	5	35	23.04.2014	2014	April	Ap14	4	17	Last quarter	4	133.33	133	normal	control	2.333333333	1.527525232	35.5	35	33.47247477	36.52752523	35	139.11	138.8
TA86d2014	86	6	36	25.04.2014	2014	April	Ap14	4	17	Last quarter	4	133.33	133	normal	control	1	1	35.5	36	35	37	36	130.84	130.6
TA86d2014	86	7	37	28.04.2014	2014	April	Ap14	4	18	Last quarter	4	127.1	127	normal	control	1	1	35.5	37	36	38	37	133.91	133.8
TA86d2014	86	8	38	30.04.2014	2014	April	Ap14	4	18	New Moon	1	127.1	127	normal	control	1	1	35.5	38	37	39	38	136.97	137
TA86d2014	86	9	39	05.05.2014	2014	May	Ma14	5	19	New Moon	1	148.67	149	normal	control	1	1	35.5	39	38	40
TA86d2014	86	10	40	06.05.2014	2014	May	Ma14	5	19	New Moon	1	148.67	149	normal	control
TA87d2014	87	1	30	14.04.2014	2014	April	Ap14	4	16	First quarter	2	168.44	168	normal	control
TA87d2014	87	2	31	16.04.2014	2014	April	Ap14	4	16	Full Moon	3	168.44	168	normal	control	1	1	34.5	31	30	32
TA87d2014	87	3	32	18.04.2014	2014	April	Ap14	4	16	Full Moon	3	168.44	168	normal	control	1	1	34.5	32	31	33	32	154.4	154
TA87d2014	87	4	33	21.04.2014	2014	April	Ap14	4	17	Full Moon	3	133.33	133	normal	control	1	1	34.5	33	32	34	33	147.37	147
TA87d2014	87	5	34	23.04.2014	2014	April	Ap14	4	17	Last quarter	4	133.33	133	normal	control	1	1	34.5	34	33	35	34	139.11	138.8
TA87d2014	87	6	35	25.04.2014	2014	April	Ap14	4	17	Last quarter	4	133.33	133	normal	control	1	1	34.5	35	34	36	35	130.84	130.6
TA87d2014	87	7	36	28.04.2014	2014	April	Ap14	4	18	Last quarter	4	127.1	127	normal	control	1	1	34.5	36	35	37	36	133.91	133.8
TA87d2014	87	8	37	30.04.2014	2014	April	Ap14	4	18	New Moon	1	127.1	127	normal	control	2.333333333	1.527525232	34.5	37	35.47247477	38.52752523	37	136.97	137
TA87d2014	87	9	39	05.05.2014	2014	May	Ap14	5	19	New Moon	1	148.67	149	normal	control	2.333333333	1.527525232	34.5	39	37.47247477	40.52752523
TA87d2014	87	10	40	06.05.2014	2014	May	Ap14	5	19	New Moon	1	148.67	149	normal	control
TA88d2014	88	1	25	16.04.2014	2014	April	Ap14	4	16	Full Moon	3	168.44	168	normal	control
TA88d2014	88	2	25	18.04.2014	2014	April	Ap14	4	16	Full Moon	3	168.44	168	normal	control	48	6.92820323	29	29	22.07179677	35.92820323
TA88d2014	88	3	37	21.04.2014	2014	April	Ap14	4	17	Full Moon	3	133.33	133	normal	control	36.33333333	6.027713773	29	31	24.97228623	37.02771377	31	147.37	147
TA88d2014	88	4	30	23.04.2014	2014	April	Ap14	4	17	Last quarter	4	133.33	133	normal	control	264.3333333	16.2583312	29	24	7.741668802	40.2583312
TA88d2014	88	5	6	25.04.2014	2014	April	Ap14	4	17	Last quarter	4	133.33	133	normal	control
TA89d2014	89	1	22	16.04.2014	2014	April	Ap14	4	16	Full Moon	3	168.44	168	normal	control
TA89d2014	89	2	25	18.04.2014	2014	April	Ap14	4	16	Full Moon	3	168.44	168	normal	control	7156.333333	84.59511412	167	72	0	156.5951141
TA89d2014	89	3	170	21.04.2014	2014	April	Ap14	4	17	Full Moon	3	133.33	133	normal	control	18925	137.5681649	167	165	27.43183508	302.5681649	165	147.37	147
TA89d2014	89	4	300	23.04.2014	2014	April	Ap14	4	17	Last quarter	4	133.33	133	normal	control	4633.333333	68.06859286	167	223	154.9314071	291.0685929	223	139.11	138.8
TA89d2014	89	5	200	25.04.2014	2014	April	Ap14	4	17	Last quarter	4	133.33	133	normal	control	22345.33333	149.4835554	167	169	19.51644461	318.4835554
TA89d2014	89	6	6	28.04.2014	2014	April	Ap14	4	18	Last quarter	4	127.1	127	normal	control
TA90d2014	90	1	21	16.04.2014	2014	April	Ap14	4	16	Full Moon	3	168.44	168	normal	control
TA90d2014	90	2	34	18.04.2014	2014	April	Ap14	4	16	Full Moon	3	168.44	168	normal	control	4566.333333	67.57465008	215	66	0	133.5746501
TA90d2014	90	3	144	21.04.2014	2014	April	Ap14	4	17	Full Moon	3	133.33	133	normal	control	35265.33333	187.7906636	215	193	5.209336405	380.7906636	193	147.37	147
TA90d2014	90	4	400	23.04.2014	2014	April	Ap14	4	17	Last quarter	4	133.33	133	normal	control	16645.33333	129.0167948	215	281	151.9832052	410.0167948	281	139.11	138.8
TA90d2014	90	5	300	25.04.2014	2014	April	Ap14	4	17	Last quarter	4	133.33	133	normal	control	41033.33333	202.5668614	215	237	34.43313861	439.5668614
TA90d2014	90	6	10	28.04.2014	2014	April	Ap14	4	18	Last quarter	4	127.1	127	normal	control
TA91d2014	91	1	20	21.04.2014	2014	April	Ap14	4	17	Full Moon	3	133.33	133	normal	control
TA91d2014	91	2	32	23.04.2014	2014	April	Ap14	4	17	Last quarter	4	133.33	133	normal	control	1196.333333	34.58805189	122	46	11.41194811	80.58805189
TA91d2014	91	3	85	25.04.2014	2014	April	Ap14	4	17	Last quarter	4	133.33	133	normal	control	10506.33333	102.5004065	122	116	13.4995935	218.5004065	116	130.84	130.6
TA91d2014	91	4	230	28.04.2014	2014	April	Ap14	4	18	Last quarter	4	127.1	127	normal	control	5275	72.62919523	122	155	82.37080477	227.6291952	155	133.91	133.8
TA91d2014	91	5	150	30.04.2014	2014	April	Ap14	4	18	New Moon	1	127.1	127	normal	control	13008.33333	114.0540807	122	128	13.94591926	242.0540807
TA91d2014	91	6	5	05.05.2014	2014	May	Ap14	5	19	New Moon	1	148.67	149	normal	control
TA92d2014	92	1	65	28.04.2014	2014	April	Ap14	4	18	Last quarter	4	127.1	127	normal	control
TA92d2014	92	2	130	30.04.2014	2014	April	Ap14	4	18	New Moon	1	127.1	127	normal	control	1075	32.78719262	88	95	62.21280738	127.7871926
TA92d2014	92	3	90	05.05.2014	2014	May	Ma14	5	19	New Moon	1	148.67	149	normal	control	1852	43.03486958	88	88	44.96513042	131.0348696	88	140.04	140.2
TA92d2014	92	4	44	06.05.2014	2014	May	Ma14	5	19	New Moon	1	148.67	149	normal	control	1810.333333	42.5480121	88	46	3.451987904	88.5480121
TA92d2014	92	5	5	07.05.2014	2014	May	Ma14	5	19	First quarter	2	148.67	149	normal	control
TA93d2014	93	1	16	28.04.2014	2014	April	Ap14	4	18	Last quarter	4	127.1	127	normal	control
TA93d2014	93	2	55	30.04.2014	2014	April	Ap14	4	18	New Moon	1	127.1	127	normal	control	9400.333333	96.95531617	104	90	0	186.9553162
TA93d2014	93	3	200	05.05.2014	2014	May	Ma14	5	19	New Moon	1	148.67	149	normal	control	5275	72.62919523	104	125	52.37080477	197.6291952	125	140.04	140.2
TA93d2014	93	4	120	06.05.2014	2014	May	Ma14	5	19	New Moon	1	148.67	149	normal	control	6808.333333	82.5126253	104	118	35.4873747	200.5126253	118	144.26	144.4
TA93d2014	93	5	35	07.05.2014	2014	May	Ma14	5	19	First quarter	2	148.67	149	normal	control	3808.333333	61.71169527	104	52	0	113.7116953
TA93d2014	93	6	0	12.05.2014	2014	May	Ma14	5	20	First quarter	2	148.19	148	normal	control
TA94d2014	94	1	20	28.04.2014	2014	April	Ap14	4	18	Last quarter	4	127.1	127	normal	control
TA94d2014	94	2	22	30.04.2014	2014	April	Ap14	4	18	New Moon	1	127.1	127	normal	control	66.33333333	8.144527815	28	26	17.85547218	34.14452782
TA94d2014	94	3	35	05.05.2014	2014	May	Ma14	5	19	New Moon	1	148.67	149	normal	control	46.33333333	6.806859286	28	30	23.19314071	36.80685929	30	140.04	140.2
TA94d2014	94	4	32	06.05.2014	2014	May	Ma14	5	19	New Moon	1	148.67	149	normal	control	6.333333333	2.516611478	28	32	29.48338852	34.51661148	32	144.26	144.4
TA94d2014	94	5	30	07.05.2014	2014	May	Ma14	5	19	First quarter	2	148.67	149	normal	control	321.3333333	17.92577288	28	21	3.07422712	38.92577288
TA94d2014	94	6	0	12.05.2014	2014	May	Ma14	5	20	First quarter	2	148.19	148	normal	control
TA95d2014	95	1	20	30.04.2014	2014	April	Ap14	4	18	New Moon	1	127.1	127	normal	control
TA95d2014	95	2	8	05.05.2014	2014	May	Ma14	5	19	New Moon	1	148.67	149	normal	control
TA96d2014	96	1	20	06.05.2014	2014	May	Ma14	5	19	New Moon	1	148.67	149	normal	control
TA96d2014	96	2	28	07.05.2014	2014	May	Ma14	5	19	First quarter	2	148.67	149	normal	control	17041.33333	130.542458	103	99	0	229.542458
TA96d2014	96	3	250	12.05.2014	2014	May	Ma14	5	20	First quarter	2	148.19	148	normal	control	15588	124.8519123	103	106	0	230.8519123	106	141.98	142
TA96d2014	96	4	40	15.05.2014	2014	May	Ma14	5	20	Full Moon	3	148.19	148	normal	control	16233.33333	127.410099	103	103	0	230.410099
TA96d2014	96	5	20	19.05.2014	2014	May	Ma14	5	21	Full Moon	3	116.16	116	normal	control
TA97d2014	97	1	20	07.05.2014	2014	May	Ma14	5	19	First quarter	2	148.67	149	normal	control
TA97d2014	97	2	52	12.05.2014	2014	May	Ma14	5	20	First quarter	2	148.19	148	normal	control	304	17.43559577	59	40	22.56440423	57.43559577
TA97d2014	97	3	48	15.05.2014	2014	May	Ma14	5	20	Full Moon	3	148.19	148	normal	control	265.3333333	16.28905563	59	59	42.71094437	75.28905563	59	135.47	135.4
TA97d2014	97	4	78	19.05.2014	2014	May	Ma14	5	21	Full Moon	3	116.16	116	normal	control	1308	36.16628264	59	82	45.83371736	118.1662826
TA97d2014	97	5	120	22.05.2014	2014	May	Ma14	5	21	Last quarter	4	116.16	116	normal	control
TA98d2014	98	1	20	07.05.2014	2014	May	Ma14	5	19	First quarter	2	148.67	149	normal	control
TA98d2014	98	2	72	12.05.2014	2014	May	Ma14	5	20	First quarter	2	148.19	148	normal	control	42448	206.0291242	164	164	0	370.0291242
TA98d2014	98	3	400	15.05.2014	2014	May	Ma14	5	20	Full Moon	3	148.19	148	normal	control	38428	196.0306099	164	174	0	370.0306099	174	135.47	135.4
TA98d2014	98	4	50	19.05.2014	2014	May	Ma14	5	21	Full Moon	3	116.16	116	normal	control	46758.33333	216.236753	164	152	0	368.236753
TA98d2014	98	5	5	22.05.2014	2014	May	Ma14	5	21	Last quarter	4	116.16	116	normal	control
TA99d2014	99	1	10	12.05.2014	2014	May	Ma14	5	20	First quarter	2	148.19	148	normal	control
TA99d2014	99	2	11	15.05.2014	2014	May	Ma14	5	20	Full Moon	3	148.19	148	normal	control	37	6.08276253	75.5	14	7.91723747	20.08276253
TA99d2014	99	3	21	19.05.2014	2014	May	Ma14	5	21	Full Moon	3	116.16	116	normal	control	325	18.02775638	75.5	26	7.972243623	44.02775638	26	128.97	128.8
TA99d2014	99	4	46	22.05.2014	2014	May	Ma14	5	21	Last quarter	4	116.16	116	normal	control	940.3333333	30.66485502	75.5	50	19.33514498	80.66485502	50	120.04	120
TA99d2014	99	5	82	23.05.2014	2014	May	Ma14	5	21	Last quarter	4	116.16	116	normal	control	2789.333333	52.81413952	75.5	93	40.18586048	145.8141395	93	111.11	111.2
TA99d2014	99	6	150	26.05.2014	2014	May	Ma14	5	22	Last quarter	4	103.54	104	normal	control	3508	59.22837158	75.5	144	84.77162842	203.2283716	144	112.07	112.2
TA99d2014	99	7	200	29.05.2014	2014	May	Ma14	5	22	New Moon	1	103.54	104	normal	control	1633.333333	40.41451884	75.5	157	116.5854812	197.4145188	157	113.02	113.2
TA99d2014	99	8	120	02.06.2014	2014	June	Jn14	6	23	New Moon	1	120.93	121	normal	control	5633.333333	75.05553499	75.5	123	47.94446501	198.055535	123	113.97	114.2
TA99d2014	99	9	50	05.06.2014	2014	June	Jn14	6	23	New Moon	1	120.93	121	normal	control	3358.333333	57.95112884	75.5	58	0.048871164	115.9511288
TA99d2014	99	10	5	06.06.2014	2014	June	Jn14	6	23	First quarter	2	120.93	121	normal	control
TA100d2014	100	1	20	12.05.2014	2014	May	Ma14	5	20	First quarter	2	148.19	148	normal	control
TA100d2014	100	2	48	15.05.2014	2014	May	Ma14	5	20	Full Moon	3	148.19	148	normal	control	15748	125.4910355	106	106	0	231.4910355
TA100d2014	100	3	250	19.05.2014	2014	May	Ma14	5	21	Full Moon	3	116.16	116	normal	control	10481.33333	102.3783831	106	139	36.62161687	241.3783831	139	128.97	128.8
TA100d2014	100	4	120	22.05.2014	2014	May	Ma14	5	21	Last quarter	4	116.16	116	normal	control	7233.333333	85.04900548	106	153	67.95099452	238.0490055	153	120.04	120
TA100d2014	100	5	90	23.05.2014	2014	May	Ma14	5	21	Last quarter	4	116.16	116	normal	control	1233.333333	35.11884584	106	87	51.88115416	122.1188458	87	111.11	111.2
TA100d2014	100	6	50	26.05.2014	2014	May	Ma14	5	22	Last quarter	4	103.54	104	normal	control	1075	32.78719262	106	55	22.21280738	87.78719262
TA100d2014	100	7	25	29.05.2014	2014	May	Ma14	5	22	New Moon	1	103.54	104	normal	control
TA101d2014	101	1	12	15.05.2014	2014	May	Ma14	5	20	Full Moon	3	148.19	148	normal	control
TA101d2014	101	2	9	19.05.2014	2014	May	Ma14	5	21	Full Moon	3	116.16	116	normal	control	2.333333333	1.527525232	30	11	9.472474768	12.52752523
TA101d2014	101	3	11	22.05.2014	2014	May	Ma14	5	21	Last quarter	4	116.16	116	normal	control	6.333333333	2.516611478	30	11	8.483388522	13.51661148	11	120.04	120
TA101d2014	101	4	14	23.05.2014	2014	May	Ma14	5	21	Last quarter	4	116.16	116	normal	control	9	3	30	14	11	17	14	111.11	111.2
TA101d2014	101	5	17	26.05.2014	2014	May	Ma14	5	22	Last quarter	4	103.54	104	normal	control	9	3	30	17	14	20	17	112.07	112.2
TA101d2014	101	6	20	29.05.2014	2014	May	Ma14	5	22	New Moon	1	103.54	104	normal	control	156.3333333	12.50333289	30	26	13.49666711	38.50333289	26	113.02	113.2
TA101d2014	101	7	40	02.06.2014	2014	June	Jn14	6	23	New Moon	1	120.93	121	normal	control	633.3333333	25.16611478	30	43	17.83388522	68.16611478	43	113.97	114.2
TA101d2014	101	8	70	05.06.2014	2014	June	Jn14	6	23	New Moon	1	120.93	121	normal	control	1233.333333	35.11884584	30	73	37.88115416	108.1188458	73	124.6	124.8
TA101d2014	101	9	110	06.06.2014	2014	June	Jn14	6	23	First quarter	2	120.93	121	normal	control	475	21.79449472	30	85	63.20550528	106.7944947	85	135.23	135.4
TA101d2014	101	10	75	10.06.2014	2014	June	Jn14	6	24	First quarter	2	156.67	157	normal	control	908.3333333	30.13856887	30	78	47.86143113	108.1385689	78	132.49	132.6
TA101d2014	101	11	50	13.06.2014	2014	June	Jn14	6	24	Full Moon	3	156.67	157	normal	control	758.3333333	27.53785274	30	48	20.46214726	75.53785274	48	129.75	129.8
TA101d2014	101	12	20	16.06.2014	2014	June	Jn14	6	25	Full Moon	3	107.23	107	normal	control	300	17.32050808	30	30	12.67949192	47.32050808
TA101d2014	101	13	20	18.06.2014	2014	June	Jn14	6	25	Full Moon	3	107.23	107	normal	control
TA102d2014	102	1	22	15.05.2014	2014	May	Ma14	5	20	Full Moon	3	148.19	148	normal	control
TA102d2014	102	2	23	19.05.2014	2014	May	Ma14	5	21	Full Moon	3	116.16	116	normal	control	469	21.65640783	129	35	13.34359217	56.65640783
TA102d2014	102	3	60	22.05.2014	2014	May	Ma14	5	21	Last quarter	4	116.16	116	normal	control	2396.333333	48.95235779	129	68	19.04764221	116.9523578	68	120.04	120
TA102d2014	102	4	120	23.05.2014	2014	May	Ma14	5	21	Last quarter	4	116.16	116	normal	control	8400	91.6515139	129	140	48.3484861	231.6515139	140	111.11	111.2
TA102d2014	102	5	240	26.05.2014	2014	May	Ma14	5	22	Last quarter	4	103.54	104	normal	control	8400	91.6515139	129	220	128.3484861	311.6515139	220	112.07	112.2
TA102d2014	102	6	300	29.05.2014	2014	May	Ma14	5	22	New Moon	1	103.54	104	normal	control	17033.33333	130.511813	129	197	66.488187	327.511813	197	113.02	113.2
TA102d2014	102	7	50	02.06.2014	2014	June	Jn14	6	23	New Moon	1	120.93	121	normal	control	25258.33333	158.9287052	129	118	0	276.9287052
TA102d2014	102	8	5	05.06.2014	2014	June	Jn14	6	23	New Moon	1	120.93	121	normal	control
TA103d2014	103	1	20	19.05.2014	2014	May	Ma14	5	21	Full Moon	3	116.16	116	normal	control
TA103d2014	103	2	115	22.05.2014	2014	May	Ma14	5	21	Last quarter	4	116.16	116	normal	control	3558.333333	59.65176723	133	88	28.34823277	147.6517672
TA103d2014	103	3	130	23.05.2014	2014	May	Ma14	5	21	Last quarter	4	116.16	116	normal	control	308.3333333	17.55942292	133	132	114.4405771	149.5594229	132	111.11	111.2
TA103d2014	103	4	150	26.05.2014	2014	May	Ma14	5	22	Last quarter	4	103.54	104	normal	control	4133.333333	64.29100507	133	177	112.7089949	241.2910051	177	112.07	112.2
TA103d2014	103	5	250	29.05.2014	2014	May	Ma14	5	22	New Moon	1	103.54	104	normal	control	15700.33333	125.300971	133	134	8.699029001	259.300971
TA103d2014	103	6	1	02.06.2014	2014	June	Jn14	6	23	New Moon	1	120.93	121	normal	control
TA104d2014	104	1	20	23.05.2014	2014	May	Ma14	5	21	Last quarter	4	116.16	116	normal	control
TA104d2014	104	2	15	26.05.2014	2014	May	Ma14	5	22	Last quarter	4	103.54	104	normal	control	337	18.35755975	55	28	9.642440249	46.35755975
TA104d2014	104	3	49	29.05.2014	2014	May	Ma14	5	22	New Moon	1	103.54	104	normal	control	1830.333333	42.78239513	55	55	12.21760487	97.78239513	55	113.02	113.2
TA104d2014	104	4	100	02.06.2014	2014	June	Jn14	6	23	New Moon	1	120.93	121	normal	control	940.3333333	30.66485502	55	65	34.33514498	95.66485502	65	113.97	114.2
TA104d2014	104	5	45	05.06.2014	2014	June	Jn14	6	23	New Moon	1	120.93	121	normal	control	1606.333333	40.07908848	55	56	15.92091152	96.07908848	56	124.6	124.8
TA104d2014	104	6	22	06.06.2014	2014	June	Jn14	6	23	First quarter	2	120.93	121	normal	control	506.3333333	22.50185178	55	22	0	44.50185178
TA104d2014	104	7	0	10.06.2014	2014	June	Jn14	6	24	First quarter	2	156.67	157	normal	control
TA105d2014	105	1	20	26.05.2014	2014	May	Ma14	5	22	Last quarter	4	103.54	104	normal	control
TA105d2014	105	2	20	29.05.2014	2014	May	Ma14	5	22	New Moon	1	103.54	104	normal	control	8.333333333	2.886751346	45.5	22	19.11324865	24.88675135
TA105d2014	105	3	25	02.06.2014	2014	June	Jn14	6	23	New Moon	1	120.93	121	normal	control	296.3333333	17.21433511	45.5	32	14.78566489	49.21433511	32	113.97	114.2
TA105d2014	105	4	52	05.06.2014	2014	June	Jn14	6	23	New Moon	1	120.93	121	normal	control	513	22.64950331	45.5	49	26.35049669	71.64950331	49	124.6	124.8
TA105d2014	105	5	70	06.06.2014	2014	June	Jn14	6	23	First quarter	2	120.93	121	normal	control	273	16.52271164	45.5	69	52.47728836	85.52271164	69	135.23	135.4
TA105d2014	105	6	85	10.06.2014	2014	June	Jn14	6	24	First quarter	2	156.67	157	normal	control	525	22.91287847	45.5	65	42.08712153	87.91287847	65	132.49	132.6
TA105d2014	105	7	40	13.06.2014	2014	June	Jn14	6	24	Full Moon	3	156.67	157	normal	control	1808.333333	42.52450274	45.5	42	0	84.52450274
TA105d2014	105	8	0	16.06.2014	2014	June	Jn14	6	25	Full Moon	3	107.23	107	normal	control
TA106d2014	106	1	20	29.05.2014	2014	May	Ma14	5	22	New Moon	1	103.54	104	normal	control
TA106d2014	106	2	34	02.06.2014	2014	June	Jn14	6	23	New Moon	1	120.93	121	normal	control	1132	33.64520768	46	46	12.35479232	79.64520768
TA106d2014	106	3	84	05.06.2014	2014	June	Jn14	6	23	New Moon	1	120.93	121	normal	control	652	25.53429067	46	56	30.46570933	81.53429067	56	124.6	124.8
TA106d2014	106	4	50	06.06.2014	2014	June	Jn14	6	23	First quarter	2	120.93	121	normal	control	877	29.61418579	46	53	23.38581421	82.61418579	53	135.23	135.4
TA106d2014	106	5	25	10.06.2014	2014	June	Jn14	6	24	First quarter	2	156.67	157	normal	control	373	19.31320792	46	29	9.686792084	48.31320792	29	132.49	132.6
TA106d2014	106	6	12	13.06.2014	2014	June	Jn14	6	24	Full Moon	3	156.67	157	normal	control	156.3333333	12.50333289	46	12	0	24.50333289
TA106d2014	106	7	0	16.06.2014	2014	June	Jn14	6	25	Full Moon	3	107.23	107	normal	control
TA107d2014	107	1	20	06.06.2014	2014	June	Jn14	6	23	First quarter	2	120.93	121	normal	control
TA107d2014	107	2	1	10.06.2014	2014	June	Jn14	6	24	First quarter	2	156.67	157	normal	control
TA108d2014	108	1	9	10.06.2014	2014	June	Jn14	6	24	First quarter	2	156.67	157	normal	control
TA108d2014	108	2	26	13.06.2014	2014	June	Jn14	6	24	Full Moon	3	156.67	157	normal	control	174.3333333	13.20353488	12	12	0	25.20353488
TA108d2014	108	3	0	16.06.2014	2014	June	Jn14	6	25	Full Moon	3	107.23	107	normal	control
TA109d2014	109	1	15	10.06.2014	2014	June	Jn14	6	24	First quarter	2	156.67	157	normal	control
TA109d2014	109	2	11	13.06.2014	2014	June	Jn14	6	24	Full Moon	3	156.67	157	normal	control	44.33333333	6.658328118	57.5	17	10.34167188	23.65832812
TA109d2014	109	3	24	16.06.2014	2014	June	Jn14	6	25	Full Moon	3	107.23	107	normal	control	373	19.31320792	57.5	28	8.686792084	47.31320792	28	127.01	127
TA109d2014	109	4	49	18.06.2014	2014	June	Jn14	6	25	Full Moon	3	107.23	107	normal	control	676.3333333	26.00640947	57.5	50	23.99359053	76.00640947	50	116.46	116.4
TA109d2014	109	5	76	20.06.2014	2014	June	Jn14	6	25	Full Moon	3	107.23	107	normal	control	201	14.17744688	57.5	65	50.82255312	79.17744688	65	105.91	105.8
TA109d2014	109	6	70	23.06.2014	2014	June	Jn14	6	26	Last quarter	4	103.94	104	normal	control	57	7.549834435	57.5	77	69.45016556	84.54983444	77	119.37	119.2
TA109d2014	109	7	85	26.06.2014	2014	June	Jn14	6	26	Last quarter	4	103.94	104	normal	control	550.3333333	23.45918441	57.5	65	41.54081559	88.45918441
TA109d2014	109	8	39	01.07.2014	2014	July	Jl14	7	27	New Moon	1	174.49	174	normal	control
TA110d2014	110	1	10	10.06.2014	2014	June	Jn14	6	24	First quarter	2	156.67	157	normal	control
TA110d2014	110	2	5	13.06.2014	2014	June	Jn14	6	24	Full Moon	3	156.67	157	normal	control	6.333333333	2.516611478	11	7	4.483388522	9.516611478
TA110d2014	110	3	7	16.06.2014	2014	June	Jn14	6	25	Full Moon	3	107.23	107	normal	control	1.333333333	1.154700538	11	6	4.845299462	7.154700538	6	127.01	127
TA110d2014	110	4	7	18.06.2014	2014	June	Jn14	6	25	Full Moon	3	107.23	107	normal	control	40.33333333	6.350852961	11	11	4.649147039	17.35085296	11	116.46	116.4
TA110d2014	110	5	18	20.06.2014	2014	June	Jn14	6	25	Full Moon	3	107.23	107	normal	control	44.33333333	6.658328118	11	15	8.341671882	21.65832812	15	105.91	105.8
TA110d2014	110	6	19	23.06.2014	2014	June	Jn14	6	26	Last quarter	4	103.94	104	normal	control	37	6.08276253	11	15	8.91723747	21.08276253
TA110d2014	110	7	8	26.06.2014	2014	June	Jn14	6	26	Last quarter	4	103.94	104	normal	control
TA111d2014	111	1	6	16.06.2014	2014	June	Jn14	6	25	Full Moon	3	107.23	107	normal	control
TA111d2014	111	2	8	18.06.2014	2014	June	Jn14	6	25	Full Moon	3	107.23	107	normal	control	22.33333333	4.725815626	33	10	5.274184374	14.72581563
TA111d2014	111	3	15	20.06.2014	2014	June	Jn14	6	25	Full Moon	3	107.23	107	normal	control	283	16.82260384	33	21	4.177396159	37.82260384	21	105.91	105.8
TA111d2014	111	4	40	23.06.2014	2014	June	Jn14	6	26	Last quarter	4	103.94	104	normal	control	247	15.71623365	33	33	17.28376635	48.71623365	33	119.37	119.2
TA111d2014	111	5	44	26.06.2014	2014	June	Jn14	6	26	Last quarter	4	103.94	104	normal	control	2032	45.07771068	33	68	22.92228932	113.0777107	68	132.58	132.4
TA111d2014	111	6	120	01.07.2014	2014	July	Jl14	7	27	New Moon	1	174.49	174	normal	control	3524.333333	59.36609582	33	56	0	115.3660958
TA111d2014	111	7	3	11.07.2014	2014	July	Jl14	7	28	First quarter	2	173.31	173	normal	control
TA112d2014	112	1	10	20.06.2014	2014	June	Jn14	6	25	Full Moon	3	107.23	107	normal	control
TA112d2014	112	2	7	23.06.2014	2014	June	Jn14	6	26	Last quarter	4	103.94	104	normal	control	16.33333333	4.041451884	43	11	6.958548116	15.04145188
TA112d2014	112	3	15	26.06.2014	2014	June	Jn14	6	26	Last quarter	4	103.94	104	normal	control	3283	57.2974694	43	44	0	101.2974694	44	132.58	132.4
TA112d2014	112	4	110	01.07.2014	2014	July	Jl14	7	27	New Moon	1	174.49	174	normal	control	3358.333333	57.95112884	43	43	0	100.9511288
TA112d2014	112	5	5	11.07.2014	2014	July	Jl14	7	28	First quarter	2	173.31	173	normal	control
TA113d2014	113	1	10	23.06.2014	2014	June	Jn14	6	26	Last quarter	4	103.94	104	normal	control
TA113d2014	113	2	0	26.06.2014	2014	June	Jn14	6	26	Last quarter	4	103.94	104	normal	control
TA114d2014	114	1	10	23.06.2014	2014	June	Jn14	6	26	Last quarter	4	103.94	104	normal	control
TA114d2014	114	2	1	26.06.2014	2014	June	Jn14	6	26	Last quarter	4	103.94	104	normal	control
TA115d2014	115	1	12	26.06.2014	2014	June	Jn14	6	26	Last quarter	4	103.94	104	normal	control
TA115d2014	115	2	23	01.07.2014	2014	July	Jl14	7	27	New Moon	1	174.49	174	normal	control	1981	44.50842617	63	43	0	87.50842617
TA115d2014	115	3	94	11.07.2014	2014	July	Jl14	7	28	First quarter	2	173.31	173	normal	control	1680.333333	40.99186911	63	70	29.00813089	110.9918691	70	139.21	139
TA115d2014	115	4	94	14.07.2014	2014	July	Jl14	7	29	Full Moon	3	93.2	93	normal	control	2945.333333	54.2709253	63	63	8.729074696	117.2709253
TA115d2014	115	5	0	29.07.2014	2014	July	Jl14	7	31	New Moon	1	151.11	151	normal	control
TA116d2014	116	1	15	01.07.2014	2014	July	Jl14	7	27	New Moon	1	174.49	174	normal	control
TA116d2014	116	2	80	11.07.2014	2014	July	Jl14	7	28	First quarter	2	173.31	173	normal	control	9858.333333	99.28914006	99.5	102	2.710859943	201.2891401
TA116d2014	116	3	210	14.07.2014	2014	July	Jl14	7	29	Full Moon	3	93.2	93	normal	control	11041.33333	105.077749	99.5	97	0	202.077749
TA116d2014	116	4	2	29.07.2014	2014	July	Jl14	7	31	New Moon	1	151.11	151	normal	control
TA117d2014	117	1	10	14.07.2014	2014	July	Jl14	7	29	Full Moon	3	93.2	93	normal	control
TA117d2014	117	2	70	29.07.2014	2014	July	Jl14	7	31	New Moon	1	151.11	151	normal	control	900	30	38.5	40	10	70
TA117d2014	117	3	40	01.08.2014	2014	August	Au14	8	31	New Moon	1	151.11	151	normal	control	1233.333333	35.11884584	38.5	37	1.881154157	72.11884584
TA117d2014	117	4	0	15.08.2014	2014	August	Au14	8	33	Full Moon	3	107.76	108	normal	control
TA118d2014	118	1	19	29.07.2014	2014	July	Jl14	7	31	New Moon	1	151.11	151	normal	control
TA118d2014	118	2	19	01.08.2014	2014	August	Au14	8	31	New Moon	1	151.11	151	normal	control	0.333333333	0.577350269	16.5	19	18.42264973	19.57735027
TA118d2014	118	3	18	15.08.2014	2014	August	Au14	8	33	Full Moon	3	107.76	108	normal	control	52.33333333	7.234178138	16.5	14	6.765821862	21.23417814
TA118d2014	118	4	6	18.08.2014	2014	August	Au14	8	34	Full Moon	3	123.89	124	normal	control
TA119d2014	119	1	10	29.07.2014	2014	July	Jl14	7	31	New Moon	1	151.11	151	normal	control
TA119d2014	119	2	9	01.08.2014	2014	August	Au14	8	31	New Moon	1	151.11	151	normal	control	7	2.645751311	6.5	8	5.354248689	10.64575131
TA119d2014	119	3	5	15.08.2014	2014	August	Au14	8	33	Full Moon	3	107.76	108	normal	control	20.33333333	4.509249753	6.5	5	0.490750247	9.509249753
TA119d2014	119	4	0	18.08.2014	2014	August	Au14	8	34	Full Moon	3	123.89	124	normal	control
TA120d2014	120	1	11	29.07.2014	2014	July	Jl14	7	31	New Moon	1	151.11	151	normal	control
TA120d2014	120	2	10	01.08.2014	2014	August	Au14	8	31	New Moon	1	151.11	151	normal	control	14.33333333	3.785938897	8	8	4.214061103	11.7859389
TA120d2014	120	3	4	15.08.2014	2014	August	Au14	8	33	Full Moon	3	107.76	108	normal	control
TA121d2014	121	1	4	15.08.2014	2014	August	Au14	8	33	Full Moon	3	107.76	108	normal	control
TA121d2014	121	2	11	18.08.2014	2014	August	Au14	8	34	Full Moon	3	123.89	124	normal	control	12.33333333	3.511884584	6	7	3.488115416	10.51188458
TA121d2014	121	3	7	19.08.2014	2014	August	Au14	8	34	Last quarter	4	123.89	124	normal	control	5.333333333	2.309401077	6	8	5.690598923	10.30940108	8	120.66	120.8
TA121d2014	121	4	7	20.08.2014	2014	August	Au14	8	34	Last quarter	4	123.89	124	normal	control	3	1.732050808	6	6	4.267949192	7.732050808	6	123.89	124
TA121d2014	121	5	4	21.08.2014	2014	August	Au14	8	34	Last quarter	4	123.89	124	normal	control	4.333333333	2.081665999	6	5	2.918334001	7.081665999	5	124.51	124.6
TA121d2014	121	6	3	22.08.2014	2014	August	Au14	8	34	Last quarter	4	123.89	124	normal	control	0.333333333	0.577350269	6	3	2.422649731	3.577350269
TA121d2014	121	7	3	25.08.2014	2014	August	Au14	8	35	Last quarter	4	127	127	normal	control
TA122d2014	122	1	6	20.08.2014	2014	August	Au14	8	34	Last quarter	4	123.89	124	normal	control
TA122d2014	122	2	3	21.08.2014	2014	August	Au14	8	34	Last quarter	4	123.89	124	normal	control	3	1.732050808	3	4	2.267949192	5.732050808
TA122d2014	122	3	3	22.08.2014	2014	August	Au14	8	34	Last quarter	4	123.89	124	normal	control	1.333333333	1.154700538	3	2	0.845299462	3.154700538
TA122d2014	122	4	1	25.08.2014	2014	August	Au14	8	35	Last quarter	4	127	127	normal	control
TA123d2014	123	1	16	26.08.2014	2014	August	Au14	8	35	New Moon	1	127	127	normal	control
TA123d2014	123	2	17	27.08.2014	2014	August	Au14	8	35	New Moon	1	127	127	normal	control	1	1	15	17	16	18
TA123d2014	123	3	18	29.08.2014	2014	August	Au14	8	35	New Moon	1	127	127	normal	control	80.33333333	8.96288644	15	23	14.03711356	31.96288644	23	133.8	133.8
TA123d2014	123	4	33	01.09.2014	2014	September	S14	9	36	New Moon	1	144	144	normal	control	273	16.52271164	15	17	0.477288358	33.52271164	17	137.2	137.2
TA123d2014	123	5	0	03.09.2014	2014	September	S14	9	36	First quarter	2	144	144	normal	control	309	17.57839583	15	13	0	30.57839583	13	140.6	140.6
TA123d2014	123	6	6	04.09.2014	2014	September	S14	9	36	First quarter	2	144	144	normal	control	12	3.464101615	15	4	0.535898385	7.464101615	4	146.22	146.2
TA123d2014	123	7	6	05.09.2014	2014	September	S14	9	36	First quarter	2	144	144	normal	control	1.333333333	1.154700538	15	5	3.845299462	6.154700538	5	148.44	148.4
TA123d2014	123	8	4	08.09.2014	2014	September	S14	9	37	First quarter	2	155.09	155	normal	control	1.333333333	1.154700538	15	5	3.845299462	6.154700538	5	150.65	150.6
TA123d2014	123	9	4	10.09.2014	2014	September	S14	9	37	Full Moon	3	155.09	155	normal	control	0	0	15	4	4	4	4	152.87	152.8
TA123d2014	123	10	4	11.09.2014	2014	September	S14	9	37	Full Moon	3	155.09	155	normal	control	0	0	15	4	4	4	4	149.31	149.2
TA123d2014	123	11	4	12.09.2014	2014	September	S14	9	37	Full Moon	3	155.09	155	normal	control	0	0	15	4	4	4	4	143.53	143.4
TA123d2014	123	12	4	15.09.2014	2014	September	S14	9	38	Full Moon	3	126.2	126	normal	control	0	0	15	4	4	4	4	144.47	144.4
TA123d2014	123	13	4	18.09.2014	2014	September	S14	9	38	Last quarter	4	126.2	126	normal	control	0	0	15	4	4	4	4	142.99	143
TA123d2014	123	14	4	22.09.2014	2014	September	S14	9	39	Last quarter	4	159.76	160	normal	control	16.33333333	4.041451884	15	6	1.958548116	10.04145188	6	136.08	136.2
TA123d2014	123	15	11	30.09.2014	2014	September	S14	9	40	New Moon	1	147.69	148	normal	control	49	7	15	11	4	18	11	134.96	135.2
TA123d2014	123	16	18	06.10.2014	2014	October	O14	10	41	First quarter	2	120.57	121	normal	control	42.33333333	6.506407099	15	18	11.4935929	24.5064071	18	133.83	134.2
TA123d2014	123	17	24	08.10.2014	2014	October	O14	10	41	First quarter	2	120.57	121	normal	control	36	6	15	24	18	30	24	130.5	130.8
TA123d2014	123	18	30	10.10.2014	2014	October	O14	10	41	Full Moon	3	120.57	121	normal	control	42.33333333	6.506407099	15	30	23.4935929	36.5064071	30	129.58	129.8
TA123d2014	123	19	37	13.10.2014	2014	October	O14	10	42	Full Moon	3	143.1	143	normal	control	82.33333333	9.073771726	15	38	28.92622827	47.07377173	38	134.09	134.2
TA123d2014	123	20	48	15.10.2014	2014	October	O14	10	42	Full Moon	3	143.1	143	normal	control	132.3333333	11.50362262	15	48	36.49637738	59.50362262	48	152.83	152.8
TA123d2014	123	21	60	17.10.2014	2014	October	O14	10	42	Last quarter	4	143.1	143	normal	control	183	13.52774926	15	61	47.47225074	74.52774926	61	171.58	171.4
TA123d2014	123	22	75	20.10.2014	2014	October	O14	10	43	Last quarter	4	214.3	214	normal	control	975	31.22498999	15	85	53.77501001	116.22499	85	171.85	171.6
TA123d2014	123	23	120	21.10.2014	2014	October	O14	10	43	Last quarter	4	214.3	214	normal	control	1570.333333	39.62743158	15	116	76.37256842	155.6274316
TA123d2014	123	24	154	27.10.2014	2014	October	O14	10	44	New Moon	1	144.47	144	normal	control
TA124d2014	124	1	15	27.08.2014	2014	August	Au14	8	35	New Moon	1	127	127	normal	control
TA124d2014	124	2	17	29.08.2014	2014	August	Au14	8	35	New Moon	1	127	127	normal	control	13	3.605551275	90	18	14.39444872	21.60555128
TA124d2014	124	3	22	01.09.2014	2014	September	S14	9	36	New Moon	1	144	144	normal	control	16.33333333	4.041451884	90	21	16.95854812	25.04145188	21	137.2	137.2
TA124d2014	124	4	25	03.09.2014	2014	September	S14	9	36	First quarter	2	144	144	normal	control	16.33333333	4.041451884	90	26	21.95854812	30.04145188	26	140.6	140.6
TA124d2014	124	5	30	04.09.2014	2014	September	S14	9	36	First quarter	2	144	144	normal	control	20.33333333	4.509249753	90	30	25.49075025	34.50924975	30	146.22	146.2
TA124d2014	124	6	34	05.09.2014	2014	September	S14	9	36	First quarter	2	144	144	normal	control	89.33333333	9.451631253	90	37	27.54836875	46.45163125	37	148.44	148.4
TA124d2014	124	7	48	08.09.2014	2014	September	S14	9	37	First quarter	2	155.09	155	normal	control	241	15.5241747	90	49	33.4758253	64.5241747	49	150.65	150.6
TA124d2014	124	8	65	10.09.2014	2014	September	S14	9	37	Full Moon	3	155.09	155	normal	control	186.3333333	13.65039682	90	63	49.34960318	76.65039682	63	152.87	152.8
TA124d2014	124	9	75	11.09.2014	2014	September	S14	9	37	Full Moon	3	155.09	155	normal	control	1033.333333	32.14550254	90	88	55.85449746	120.1455025	88	149.31	149.2
TA124d2014	124	10	125	12.09.2014	2014	September	S14	9	37	Full Moon	3	155.09	155	normal	control	1057	32.51153641	90	112	79.48846359	144.5115364	112	143.53	143.4
TA124d2014	124	11	136	15.09.2014	2014	September	S14	9	38	Full Moon	3	126.2	126	normal	control	30.33333333	5.507570547	90	130	124.4924295	135.5075705	130	144.47	144.4
TA124d2014	124	12	130	18.09.2014	2014	September	S14	9	38	Last quarter	4	126.2	126	normal	control	625.3333333	25.00666578	90	119	93.99333422	144.0066658	119	142.99	143
TA124d2014	124	13	90	22.09.2014	2014	September	S14	9	39	Last quarter	4	159.76	160	normal	control	608.3333333	24.66441431	90	102	77.33558569	126.6644143	102	136.08	136.2
TA124d2014	124	14	85	30.09.2014	2014	September	S14	9	40	New Moon	1	147.69	148	normal	control	58.33333333	7.637626158	90	92	84.36237384	99.63762616	92	134.96	135.2
TA124d2014	124	15	100	06.10.2014	2014	October	O14	10	41	First quarter	2	120.57	121	normal	control	60.33333333	7.767453465	90	94	86.23254653	101.7674535	94	133.83	134.2
TA124d2014	124	16	96	08.10.2014	2014	October	O14	10	41	First quarter	2	120.57	121	normal	control	16	4	90	96	92	100	96	130.5	130.8
TA124d2014	124	17	92	10.10.2014	2014	October	O14	10	41	Full Moon	3	120.57	121	normal	control	9.333333333	3.055050463	90	93	89.94494954	96.05505046
TA124d2014	124	18	90	13.10.2014	2014	October	O14	10	42	Full Moon	3	143.1	143	normal	control
TA125d2014	125	1	56	01.09.2014	2014	September	S14	9	36	New Moon	1	144	144	normal	control
TA125d2014	125	2	86	03.09.2014	2014	September	S14	9	36	First quarter	2	144	144	normal	control	450	21.21320344	84	71	49.78679656	92.21320344
TA125d2014	125	3		04.09.2014	2014	September	S14	9	36	First quarter	2	144	144	normal	control	8	2.828427125	84	88	85.17157288	90.82842712	88	146.22	146.2
TA125d2014	125	4	90	05.09.2014	2014	September	S14	9	36	First quarter	2	144	144	normal	control	800	28.28427125	84	110	81.71572875	138.2842712	110	148.44	148.4
TA125d2014	125	5	130	08.09.2014	2014	September	S14	9	37	First quarter	2	155.09	155	normal	control	808.3333333	28.43120352	84	122	93.56879648	150.4312035	122	150.65	150.6
TA125d2014	125	6	145	10.09.2014	2014	September	S14	9	37	Full Moon	3	155.09	155	normal	control	112.5	10.60660172	84	138	127.3933983	148.6066017	138	152.87	152.8
TA125d2014	125	7		11.09.2014	2014	September	S14	9	37	Full Moon	3	155.09	155	normal	control	1152	33.9411255	84	121	87.0588745	154.9411255	121	149.31	149.2
TA125d2014	125	8	97	12.09.2014	2014	September	S14	9	37	Full Moon	3	155.09	155	normal	control	40.5	6.363961031	84	102	95.63603897	108.363961	102	143.53	143.4
TA125d2014	125	9	106	15.09.2014	2014	September	S14	9	38	Full Moon	3	126.2	126	normal	control	974.3333333	31.21431296	84	84	52.78568704	115.214313	84	144.47	144.4
TA125d2014	125	10	48	18.09.2014	2014	September	S14	9	38	Last quarter	4	126.2	126	normal	control	1049.333333	32.39341497	84	69	36.60658503	101.393415	69	142.99	143
TA125d2014	125	11	52	22.09.2014	2014	September	S14	9	39	Last quarter	4	159.76	160	normal	control	137.3333333	11.71893055	84	57	45.28106945	68.71893055	57	136.08	136.2
TA125d2014	125	12	70	30.09.2014	2014	September	S14	9	40	New Moon	1	147.69	148	normal	control	86.33333333	9.291573243	84	62	52.70842676	71.29157324	62	134.96	135.2
TA125d2014	125	13	65	06.10.2014	2014	October	O14	10	41	First quarter	2	120.57	121	normal	control	25	5	84	70	65	75	70	133.83	134.2
TA125d2014	125	14	75	08.10.2014	2014	October	O14	10	41	First quarter	2	120.57	121	normal	control	158.3333333	12.58305739	84	77	64.41694261	89.58305739	77	130.5	130.8
TA125d2014	125	15	90	10.10.2014	2014	October	O14	10	41	Full Moon	3	120.57	121	normal	control	308.3333333	17.55942292	84	92	74.44057708	109.5594229	92	129.58	129.8
TA125d2014	125	16	110	13.10.2014	2014	October	O14	10	42	Full Moon	3	143.1	143	normal	control	400	20	84	90	70	110	90	134.09	134.2
TA125d2014	125	17	70	15.10.2014	2014	October	O14	10	42	Full Moon	3	143.1	143	normal	control	661.3333333	25.71640203	84	81	55.28359797	106.716402	81	152.83	152.8
TA125d2014	125	18	62	17.10.2014	2014	October	O14	10	42	Last quarter	4	143.1	143	normal	control	64	8	84	62	54	70
TA125d2014	125	19	54	20.10.2014	2014	October	O14	10	43	Last quarter	4	214.3	214	normal	control
TA126d2014	126	1	10	04.09.2014	2014	September	S14	9	36	First quarter	2	144	144	normal	control
TA126d2014	126	2	9	05.09.2014	2014	September	S14	9	36	First quarter	2	144	144	normal	control	19	4.358898944	52.5	12	7.641101056	16.35889894
TA126d2014	126	3	17	08.09.2014	2014	September	S14	9	37	First quarter	2	155.09	155	normal	control	16.33333333	4.041451884	52.5	13	8.958548116	17.04145188	13	150.65	150.6
TA126d2014	126	4	12	10.09.2014	2014	September	S14	9	37	Full Moon	3	155.09	155	normal	control	7	2.645751311	52.5	15	12.35424869	17.64575131	15	152.87	152.8
TA126d2014	126	5	16	11.09.2014	2014	September	S14	9	37	Full Moon	3	155.09	155	normal	control	16	4	52.5	16	12	20	16	149.31	149.2
TA126d2014	126	6	20	12.09.2014	2014	September	S14	9	37	Full Moon	3	155.09	155	normal	control	389.3333333	19.73153145	52.5	29	9.268468551	48.73153145	29	143.53	143.4
TA126d2014	126	7	52	15.09.2014	2014	September	S14	9	38	Full Moon	3	126.2	126	normal	control	448	21.16601049	52.5	44	22.83398951	65.16601049	44	144.47	144.4
TA126d2014	126	8	60	18.09.2014	2014	September	S14	9	38	Last quarter	4	126.2	126	normal	control	81.33333333	9.018499506	52.5	61	51.98150049	70.01849951	61	142.99	143
TA126d2014	126	9	70	22.09.2014	2014	September	S14	9	39	Last quarter	4	159.76	160	normal	control	33.33333333	5.773502692	52.5	67	61.22649731	72.77350269	67	136.08	136.2
TA126d2014	126	10	70	30.09.2014	2014	September	S14	9	40	New Moon	1	147.69	148	normal	control	1200	34.64101615	52.5	90	55.35898385	124.6410162	90	134.96	135.2
TA126d2014	126	11	130	06.10.2014	2014	October	O14	10	41	First quarter	2	120.57	121	normal	control	933.3333333	30.55050463	52.5	103	72.44949537	133.5505046	103	133.83	134.2
TA126d2014	126	12	110	08.10.2014	2014	October	O14	10	41	First quarter	2	120.57	121	normal	control	100	10	52.5	120	110	130	120	130.5	130.8
TA126d2014	126	13	120	10.10.2014	2014	October	O14	10	41	Full Moon	3	120.57	121	normal	control	100	10	52.5	120	110	130
TA126d2014	126	14	130	13.10.2014	2014	October	O14	10	42	Full Moon	3	143.1	143	normal	control
TA127d2014	127	1	15	11.09.2014	2014	September	S14	9	37	Full Moon	3	155.09	155	normal	control
TA127d2014	127	2	12	12.09.2014	2014	September	S14	9	37	Full Moon	3	155.09	155	normal	control	12.33333333	3.511884584	87	12	8.488115416	15.51188458
TA127d2014	127	3	8	15.09.2014	2014	September	S14	9	38	Full Moon	3	126.2	126	normal	control	837.3333333	28.93671255	87	27	0	55.93671255	27	144.47	144.4
TA127d2014	127	4	60	18.09.2014	2014	September	S14	9	38	Last quarter	4	126.2	126	normal	control	1381.333333	37.16629297	87	49	11.83370703	86.16629297	49	142.99	143
TA127d2014	127	5	80	22.09.2014	2014	September	S14	9	39	Last quarter	4	159.76	160	normal	control	933.3333333	30.55050463	87	87	56.44949537	117.5505046	87	136.08	136.2
TA127d2014	127	6	120	30.09.2014	2014	September	S14	9	40	New Moon	1	147.69	148	normal	control	700	26.45751311	87	90	63.54248689	116.4575131	90	134.96	135.2
TA127d2014	127	7	70	06.10.2014	2014	October	O14	10	41	First quarter	2	120.57	121	normal	control	733	27.07397274	87	89	61.92602726	116.0739727	89	133.83	134.2
TA127d2014	127	8	77	08.10.2014	2014	October	O14	10	41	First quarter	2	120.57	121	normal	control	42.33333333	6.506407099	87	77	70.4935929	83.5064071	77	130.5	130.8
TA127d2014	127	9	83	10.10.2014	2014	October	O14	10	41	Full Moon	3	120.57	121	normal	control	42.33333333	6.506407099	87	83	76.4935929	89.5064071	83	129.58	129.8
TA127d2014	127	10	90	13.10.2014	2014	October	O14	10	42	Full Moon	3	143.1	143	normal	control	73	8.544003745	87	91	82.45599625	99.54400375	91	134.09	134.2
TA127d2014	127	11	100	15.10.2014	2014	October	O14	10	42	Full Moon	3	143.1	143	normal	control	100	10	87	100	90	110	100	152.83	152.8
TA127d2014	127	12	110	17.10.2014	2014	October	O14	10	42	Last quarter	4	143.1	143	normal	control	100	10	87	110	100	120
TA127d2014	127	13	120	20.10.2014	2014	October	O14	10	43	Last quarter	4	214.3	214	normal	control
TA128d2014	128	1	20	30.09.2014	2014	September	S14	9	40	New Moon	1	147.69	148	normal	control
TA128d2014	128	2	4	06.10.2014	2014	October	O14	10	41	First quarter	2	120.57	121	normal	control	67	8.185352772	29.5	13	4.814647228	21.18535277
TA128d2014	128	3	15	08.10.2014	2014	October	O14	10	41	First quarter	2	120.57	121	normal	control	82.33333333	9.073771726	29.5	14	4.926228274	23.07377173	14	130.5	130.8
TA128d2014	128	4	22	10.10.2014	2014	October	O14	10	41	Full Moon	3	120.57	121	normal	control	36.33333333	6.027713773	29.5	21	14.97228623	27.02771377	21	129.58	129.8
TA128d2014	128	5	27	13.10.2014	2014	October	O14	10	42	Full Moon	3	143.1	143	normal	control	223	14.93318452	29.5	33	18.06681548	47.93318452	33	134.09	134.2
TA128d2014	128	6	50	15.10.2014	2014	October	O14	10	42	Full Moon	3	143.1	143	normal	control	463	21.51743479	29.5	49	27.48256521	70.51743479	49	152.83	152.8
TA128d2014	128	7	70	17.10.2014	2014	October	O14	10	42	Last quarter	4	143.1	143	normal	control	133.3333333	11.54700538	29.5	57	45.45299462	68.54700538	57	171.58	171.4
TA128d2014	128	8	50	20.10.2014	2014	October	O14	10	43	Last quarter	4	214.3	214	normal	control	633.3333333	25.16611478	29.5	47	21.83388522	72.16611478	47	171.85	171.6
TA128d2014	128	9	20	21.10.2014	2014	October	O14	10	43	Last quarter	4	214.3	214	normal	control	486.3333333	22.05296654	29.5	26	3.947033457	48.05296654
TA128d2014	128	10	7	27.10.2014	2014	October	O14	10	44	New Moon	1	144.47	144	normal	control
TA129d2014	129	1	40	08.10.2014	2014	October	O14	10	41	First quarter	2	120.57	121	normal	control
TA129d2014	129	2	30	10.10.2014	2014	October	O14	10	41	Full Moon	3	120.57	121	normal	control	145.3333333	12.05542755	47	29	16.94457245	41.05542755
TA129d2014	129	3	16	13.10.2014	2014	October	O14	10	42	Full Moon	3	143.1	143	normal	control	65.33333333	8.082903769	47	25	16.91709623	33.08290377	25	134.09	134.2
TA129d2014	129	4	30	15.10.2014	2014	October	O14	10	42	Full Moon	3	143.1	143	normal	control	582.3333333	24.13158373	47	36	11.86841627	60.13158373	36	152.83	152.8
TA129d2014	129	5	63	17.10.2014	2014	October	O14	10	42	Last quarter	4	143.1	143	normal	control	646.3333333	25.42308662	47	58	32.57691338	83.42308662	58	171.58	171.4
TA129d2014	129	6	80	20.10.2014	2014	October	O14	10	43	Last quarter	4	214.3	214	normal	control	343	18.52025918	47	81	62.47974082	99.52025918	81	171.85	171.6
TA129d2014	129	7	100	21.10.2014	2014	October	O14	10	43	Last quarter	4	214.3	214	normal	control	233.3333333	15.27525232	47	97	81.72474768	112.2752523
TA129d2014	129	8	110	27.10.2014	2014	October	O14	10	44	New Moon	1	144.47	144	normal	control
TA130d2014	130	1	19	13.10.2014	2014	October	O14	10	42	Full Moon	3	143.1	143	normal	control
TA130d2014	130	2	28	15.10.2014	2014	October	O14	10	42	Full Moon	3	143.1	143	normal	control	64.33333333	8.020806277	37	27	18.97919372	35.02080628
TA130d2014	130	3	35	17.10.2014	2014	October	O14	10	42	Last quarter	4	143.1	143	normal	control	42.33333333	6.506407099	37	35	28.4935929	41.5064071	35	171.58	171.4
TA130d2014	130	4	41	20.10.2014	2014	October	O14	10	43	Last quarter	4	214.3	214	normal	control	25.33333333	5.033222957	37	40	34.96677704	45.03322296	40	171.85	171.6
TA130d2014	130	5	45	21.10.2014	2014	October	O14	10	43	Last quarter	4	214.3	214	normal	control	16	4	37	45	41	49	45	170.22	170
TA130d2014	130	6	49	27.10.2014	2014	October	O14	10	44	New Moon	1	144.47	144	normal	control	180.3333333	13.42882472	37	39	25.57117528	52.42882472	39	172.4	172.2
TA130d2014	130	7	24	06.11.2014	2014	November	N14	11	45	First quarter	2	134.93	135	normal	control	600.3333333	24.50170062	37	24	0	48.50170062
TA130d2014	130	8	0	10.11.2014	2014	November	N14	11	46	Full Moon	3	153.99	154	normal	control
TA131d2014	131	1	10	21.10.2014	2014	October	O14	10	43	Last quarter	4	214.3	214	normal	control
TA131d2014	131	2	80	27.10.2014	2014	October	O14	10	44	New Moon	1	144.47	144	normal	control	5633.333333	75.05553499	131.5	83	7.944465005	158.055535
TA131d2014	131	3	160	06.11.2014	2014	November	N14	11	45	First quarter	2	134.93	135	normal	control	12400	111.3552873	131.5	180	68.64471274	291.3552873
TA131d2014	131	4	300	10.11.2014	2014	November	N14	11	46	Full Moon	3	153.99	154	normal	control
TA132d2014	132	1	90	27.10.2014	2014	October	O14	10	44	New Moon	1	144.47	144	normal	control
TA132d2014	132	2	125	06.11.2014	2014	November	N14	11	45	First quarter	2	134.93	135	normal	control	1225	35	125	125	90	160
TA132d2014	132	3	160	10.11.2014	2014	November	N14	11	46	Full Moon	3	153.99	154	normal	control
TA133d2014	133	1	16	21.10.2014	2014	October	O14	10	43	Last quarter	4	214.3	214	normal	control
TA133d2014	133	2	36	27.10.2014	2014	October	O14	10	44	New Moon	1	144.47	144	normal	control	121.3333333	11.01514109	20.5	23	11.98485891	34.01514109
TA133d2014	133	3	18	06.11.2014	2014	November	N14	11	45	First quarter	2	134.93	135	normal	control	324	18	20.5	18	0	36
TA133d2014	133	4	0	10.11.2014	2014	November	N14	11	46	Full Moon	3	153.99	154	normal	control
TA134d2014	134	1	62	06.11.2014	2014	November	N14	11	45	First quarter	2	134.93	135	normal	control
TA134d2014	134	2	72	10.11.2014	2014	November	N14	11	46	Full Moon	3	153.99	154	normal	control	81.33333333	9.018499506	85.5	71	61.98150049	80.01849951
TA134d2014	134	3	80	14.11.2014	2014	November	N14	11	46	Full Moon	3	153.99	154	normal	control	81.33333333	9.018499506	85.5	81	71.98150049	90.01849951	81	155.71	155.8
TA134d2014	134	4	90	17.11.2014	2014	November	N14	11	47	Last quarter	4	167.83	168	normal	control	100	10	85.5	90	80	100	90	163	163
TA134d2014	134	5	100	19.11.2014	2014	November	N14	11	47	Last quarter	4	167.83	168	normal	control	33.33333333	5.773502692	85.5	97	91.22649731	102.7735027
TA134d2014	134	6	100	25.11.2014	2014	November	N14	11	48	New Moon	1	171.36	171	normal	control
TA135d2014	135	1	10	06.11.2014	2014	November	N14	11	45	First quarter	2	134.93	135	normal	control
TA135d2014	135	2	75	10.11.2014	2014	November	N14	11	46	Full Moon	3	153.99	154	normal	control	1975	44.44097209	82	60	15.55902791	104.4409721
TA135d2014	135	3	95	14.11.2014	2014	November	N14	11	46	Full Moon	3	153.99	154	normal	control	420.3333333	20.50203242	82	95	74.49796758	115.5020324	95	155.71	155.8
TA135d2014	135	4	116	17.11.2014	2014	November	N14	11	47	Last quarter	4	167.83	168	normal	control	1814.333333	42.59499188	82	82	39.40500812	124.5949919
TA135d2014	135	5	34	19.11.2014	2014	November	N14	11	47	Last quarter	4	167.83	168	normal	control
TA136d2014	136	1	76	10.11.2014	2014	November	N14	11	46	Full Moon	3	153.99	154	normal	control
TA136d2014	136	2	80	14.11.2014	2014	November	N14	11	46	Full Moon	3	153.99	154	normal	control	265.3333333	16.28905563	52	69	52.71094437	85.28905563
TA136d2014	136	3	50	17.11.2014	2014	November	N14	11	47	Last quarter	4	167.83	168	normal	control	758.3333333	27.53785274	52	52	24.46214726	79.53785274	52	163	163
TA136d2014	136	4	25	19.11.2014	2014	November	N14	11	47	Last quarter	4	167.83	168	normal	control	625	25	52	25	0	50
TA136d2014	136	5	0	25.11.2014	2014	November	N14	11	48	New Moon	1	171.36	171	normal	control
TA137d2014	137	1	80	14.11.2014	2014	November	N14	11	46	Full Moon	3	153.99	154	normal	control
TA137d2014	137	2	46	17.11.2014	2014	November	N14	11	47	Last quarter	4	167.83	168	normal	control	1372	37.04051835	44	44	6.959481645	81.04051835
TA137d2014	137	3	6	19.11.2014	2014	November	N14	11	47	Last quarter	4	167.83	168	normal	control
TA138d2014	138	1	30	14.11.2014	2014	November	N14	11	46	Full Moon	3	153.99	154	normal	control
TA138d2014	138	2	28	17.11.2014	2014	November	N14	11	47	Last quarter	4	167.83	168	normal	control	4	2	117	28	26	30
TA138d2014	138	3	26	19.11.2014	2014	November	N14	11	47	Last quarter	4	167.83	168	normal	control	364	19.07878403	117	38	18.92121597	57.07878403	38	166.47	166.4
TA138d2014	138	4	60	25.11.2014	2014	November	N14	11	48	New Moon	1	171.36	171	normal	control	1372	37.04051835	117	62	24.95948165	99.04051835	62	169.95	169.8
TA138d2014	138	5	100	26.11.2014	2014	November	N14	11	48	New Moon	1	171.36	171	normal	control	5200	72.11102551	117	120	47.88897449	192.1110255	120	166.24	166
TA138d2014	138	6	200	28.11.2014	2014	November	N14	11	48	New Moon	1	171.36	171	normal	control	10000	100	117	200	100	300	200	162.67	162.4
TA138d2014	138	7	300	02.12.2014	2014	December	D14	12	49	First quarter	2	149.27	149	normal	control	12476.33333	111.6975082	117	192	80.30249182	303.6975082	192	158.4	158.2
TA138d2014	138	8	77	08.12.2014	2014	December	D14	12	50	Full Moon	3	150	150	normal	control	14486.33333	120.3591847	117	162	41.64081533	282.3591847	162	163.85	163.8
TA138d2014	138	9	110	12.12.2014	2014	December	D14	12	50	Full Moon	3	150	150	normal	control	993	31.51190251	117	109	77.48809749	140.5119025	109	169.3	169.4
TA138d2014	138	10	140	15.12.2014	2014	December	D14	12	51	Last quarter	4	198.61	199	normal	control	433.3333333	20.81665999	117	117	96.18334001	137.81666
TA138d2014	138	11	100	18.12.2014	2014	December	D14	12	51	Last quarter	4	198.61	199	normal	control
TA139d2014	139	1	30	14.11.2014	2014	November	N14	11	46	Full Moon	3	153.99	154	normal	control
TA139d2014	139	2	35	17.11.2014	2014	November	N14	11	47	Last quarter	4	167.83	168	normal	control	25	5	72	35	30	40
TA139d2014	139	3	40	19.11.2014	2014	November	N14	11	47	Last quarter	4	167.83	168	normal	control	3508.333333	59.23118548	72	72	12.76881452	131.2311855	72	166.47	166.4
TA139d2014	139	4	140	25.11.2014	2014	November	N14	11	48	New Moon	1	171.36	171	normal	control	2800	52.91502622	72	80	27.08497378	132.9150262	80	169.95	169.8
TA139d2014	139	5	60	26.11.2014	2014	November	N14	11	48	New Moon	1	171.36	171	normal	control	2608.333333	51.07184482	72	82	30.92815518	133.0718448	82	166.24	166
TA139d2014	139	6	45	28.11.2014	2014	November	N14	11	48	New Moon	1	171.36	171	normal	control	158.3333333	12.58305739	72	47	34.41694261	59.58305739
TA139d2014	139	7	35	02.12.2014	2014	December	D14	12	49	First quarter	2	149.27	149	normal	control
TA140d2014	140	1	20	26.11.2014	2014	November	N14	11	48	New Moon	1	171.36	171	normal	control
TA140d2014	140	2	27	28.11.2014	2014	November	N14	11	48	New Moon	1	171.36	171	normal	control	246.3333333	15.69500982	79.5	32	16.30499018	47.69500982
TA140d2014	140	3	50	02.12.2014	2014	December	D14	12	49	First quarter	2	149.27	149	normal	control	442.3333333	21.03172207	79.5	49	27.96827793	70.03172207	49	158.4	158.2
TA140d2014	140	4	69	08.12.2014	2014	December	D14	12	50	Full Moon	3	150	150	normal	control	464.3333333	21.54839515	79.5	71	49.45160485	92.54839515	71	163.85	163.8
TA140d2014	140	5	93	12.12.2014	2014	December	D14	12	50	Full Moon	3	150	150	normal	control	2784.333333	52.76678248	79.5	111	58.23321752	163.7667825	111	169.3	169.4
TA140d2014	140	6	170	15.12.2014	2014	December	D14	12	51	Last quarter	4	198.61	199	normal	control	2366.333333	48.64497233	79.5	114	65.35502767	162.6449723	114	169.32	169.4
TA140d2014	140	7	80	18.12.2014	2014	December	D14	12	51	Last quarter	4	198.61	199	normal	control	6058.333333	77.83529619	79.5	88	10.16470381	165.8352962
TA140d2014	140	8	15	23.12.2014	2014	December	D14	12	52	New Moon	1	149.36	149	normal	control
TA141d2014	141	1	20	26.11.2014	2014	November	N14	11	48	New Moon	1	171.36	171	normal	control
TA141d2014	141	2	33	28.11.2014	2014	November	N14	11	48	New Moon	1	171.36	171	normal	control	439	20.95232684	144	38	17.04767316	58.95232684
TA141d2014	141	3	61	02.12.2014	2014	December	D14	12	49	First quarter	2	149.27	149	normal	control	12612.33333	112.3046452	144	111	0	223.3046452	111	158.4	158.2
TA141d2014	141	4	240	08.12.2014	2014	December	D14	12	50	Full Moon	3	150	150	normal	control	12770.33333	113.0058996	144	190	76.99410045	303.0058996	190	163.85	163.8
TA141d2014	141	5	270	12.12.2014	2014	December	D14	12	50	Full Moon	3	150	150	normal	control	18633.33333	136.5039682	144	177	40.4960318	313.5039682
TA141d2014	141	6	20	15.12.2014	2014	December	D14	12	51	Last quarter	4	198.61	199	normal	control
TA142d2014	142	1	20	02.12.2014	2014	December	D14	12	49	First quarter	2	149.27	149	normal	control
TA142d2014	142	2	35	08.12.2014	2014	December	D14	12	50	Full Moon	3	150	150	normal	control	86.33333333	9.291573243	31	31	21.70842676	40.29157324
TA142d2014	142	3	37	12.12.2014	2014	December	D14	12	50	Full Moon	3	150	150	normal	control
TA143d2014	143	1	11	08.12.2014	2014	December	D14	12	50	Full Moon	3	150	150	normal	control
TA143d2014	143	2	11	12.12.2014	2014	December	D14	12	50	Full Moon	3	150	150	normal	control	16.33333333	4.041451884	32	13	8.958548116	17.04145188
TA143d2014	143	3	18	15.12.2014	2014	December	D14	12	51	Last quarter	4	198.61	199	normal	control	931	30.5122926	32	32	1.487707395	62.5122926	32	169.32	169.4
TA143d2014	143	4	67	18.12.2014	2014	December	D14	12	51	Last quarter	4	198.61	199	normal	control	754.3333333	27.46512941	32	35	7.534870593	62.46512941	35	169.19	169.2
TA143d2014	143	5	21	23.12.2014	2014	December	D14	12	52	New Moon	1	149.36	149	normal	control	545.3333333	23.35237318	32	42	18.64762682	65.35237318	42	165.55	165.6
TA143d2014	143	6	37	25.12.2014	2014	December	D14	12	52	New Moon	1	149.36	149	normal	control	160.3333333	12.66227994	32	23	10.33772006	35.66227994
TA143d2014	143	7	12	29.12.2014	2014	December	D14	12	53	First quarter	2	131.83	132	normal	control
TA144d2014	144	1	15	08.12.2014	2014	December	D14	12	50	Full Moon	3	150	150	normal	control
TA144d2014	144	2	17	12.12.2014	2014	December	D14	12	50	Full Moon	3	150	150	normal	control	162.3333333	12.7410099	66	23	10.2589901	35.7410099
TA144d2014	144	3	38	15.12.2014	2014	December	D14	12	51	Last quarter	4	198.61	199	normal	control	362.3333333	19.03505538	66	37	17.96494462	56.03505538	37	169.32	169.4
TA144d2014	144	4	55	18.12.2014	2014	December	D14	12	51	Last quarter	4	198.61	199	normal	control	1213	34.82814953	66	66	31.17185047	100.8281495	66	169.19	169.2
TA144d2014	144	5	105	23.12.2014	2014	December	D14	12	52	New Moon	1	149.36	149	normal	control	886.3333333	29.77135088	66	89	59.22864912	118.7713509	89	165.55	165.6
TA144d2014	144	6	108	25.12.2014	2014	December	D14	12	52	New Moon	1	149.36	149	normal	control	6.333333333	2.516611478	66	108	105.4833885	110.5166115
TA144d2014	144	7	110	29.12.2014	2014	December	D14	12	53	First quarter	2	131.83	132	normal	control
TA145d2014	145	1	10	15.12.2014	2014	December	D14	12	51	Last quarter	4	198.61	199	normal	control
TA145d2014	145	2	10	18.12.2014	2014	December	D14	12	51	Last quarter	4	198.61	199	normal	control	0	0	9.5	10	10	10
TA145d2014	145	3	10	23.12.2014	2014	December	D14	12	52	New Moon	1	149.36	149	normal	control	3	1.732050808	9.5	9	7.267949192	10.73205081
TA145d2014	145	4	7	25.12.2014	2014	December	D14	12	52	New Moon	1	149.36	149	normal	control
TA146d2014	146	1	16	15.12.2014	2014	December	D14	12	51	Last quarter	4	198.61	199	normal	control
TA146d2014	146	2	10	18.12.2014	2014	December	D14	12	51	Last quarter	4	198.61	199	normal	control	49.33333333	7.023769169	19	17	9.976230831	24.02376917
TA146d2014	146	3	24	23.12.2014	2014	December	D14	12	52	New Moon	1	149.36	149	normal	control	61	7.810249676	19	19	11.18975032	26.81024968	19	165.55	165.6
TA146d2014	146	4	23	25.12.2014	2014	December	D14	12	52	New Moon	1	149.36	149	normal	control	10.33333333	3.214550254	19	25	21.78544975	28.21455025
TA146d2014	146	5	29	29.12.2014	2014	December	D14	12	53	First quarter	2	131.83	132	normal	control
TA147d2014	147	1	16	18.12.2014	2014	December	D14	12	51	Last quarter	4	198.61	199	normal	control
TA147d2014	147	2	30	23.12.2014	2014	December	D14	12	52	New Moon	1	149.36	149	normal	control	369.3333333	19.21804707	41	33	13.78195293	52.21804707
TA147d2014	147	3	54	25.12.2014	2014	December	D14	12	52	New Moon	1	149.36	149	normal	control	277.3333333	16.653328	41	49	32.346672	65.653328
TA147d2014	147	4	62	29.12.2014	2014	December	D14	12	53	First quarter	2	131.83	132	normal	control
TA148d2014	148	1	30	23.12.2014	2014	December	D14	12	52	New Moon	1	149.36	149	normal	control
TA148d2014	148	2	18	25.12.2014	2014	December	D14	12	52	New Moon	1	149.36	149	normal	control	39	6.244997998	25	25	18.755002	31.244998
TA148d2014	148	3	27	29.12.2014	2014	December	D14	12	53	First quarter	2	131.83	132	normal	control
TA149d2014	149	1	15	25.12.2014	2014	December	D14	12	52	New Moon	1	149.36	149	normal	control
TA149d2014	149	2	20	29.12.2014	2014	December	D14	12	53	First quarter	2	131.83	132	normal	control
TA1d2015	1	1	57	02.01.2015	2015	January	J15	1	1	First quarter	2	145.43	145	normal	control
TA1d2015	1	2	100	06.01.2015	2015	January	J15	1	2	Full Moon	3	149.29	149	normal	control	1036.333333	32.19213154	156.5	92	59.80786846	124.1921315
TA1d2015	1	3	120	09.01.2015	2015	January	J15	1	2	Full Moon	3	149.29	149	normal	control	2800	52.91502622	156.5	140	87.08497378	192.9150262	140	143.34	143
TA1d2015	1	4	200	12.01.2015	2015	January	J15	1	3	Full Moon	3	136.34	136	normal	control	2133.333333	46.18802154	156.5	173	126.8119785	219.1880215	173	139.19	139
TA1d2015	1	5	200	16.01.2015	2015	January	J15	1	3	Last quarter	4	136.34	136	normal	control	833.3333333	28.86751346	156.5	183	154.1324865	211.8675135
TA1d2015	1	6	150	19.01.2015	2015	January	J15	1	4	Last quarter	4	124.69	125	normal	control
TA2d2015	2	1	29	02.01.2015	2015	January	J15	1	1	First quarter	2	145.43	145	normal	control
TA2d2015	2	2	53	06.01.2015	2015	January	J15	1	2	Full Moon	3	149.29	149	normal	control	369.3333333	19.21804707	87	50	30.78195293	69.21804707
TA2d2015	2	3	67	09.01.2015	2015	January	J15	1	2	Full Moon	3	149.29	149	normal	control	2182.333333	46.71545069	87	87	40.28454931	133.7154507	87	143.34	143
TA2d2015	2	4	140	12.01.2015	2015	January	J15	1	3	Full Moon	3	136.34	136	normal	control	1423	37.72267223	87	109	71.27732777	146.7226722
TA2d2015	2	5	120	16.01.2015	2015	January	J15	1	3	Last quarter	4	136.34	136	normal	control
TA3d2015	3	1	77	02.01.2015	2015	January	J15	1	1	First quarter	2	145.43	145	normal	control
TA3d2015	3	2	120	06.01.2015	2015	January	J15	1	2	Full Moon	3	149.29	149	normal	control	463	21.51743479	99	99	77.48256521	120.5174348
TA3d2015	3	3	100	09.01.2015	2015	January	J15	1	2	Full Moon	3	149.29	149	normal	control
TA4d2015	4	1	38	02.01.2015	2015	January	J15	1	1	First quarter	2	145.43	145	normal	control
TA4d2015	4	2	115	06.01.2015	2015	January	J15	1	2	Full Moon	3	149.29	149	normal	control	3283	57.2974694	114	101	43.7025306	158.2974694
TA4d2015	4	3	150	09.01.2015	2015	January	J15	1	2	Full Moon	3	149.29	149	normal	control	358.3333333	18.92969449	114	128	109.0703055	146.9296945	128	143.34	143
TA4d2015	4	4	120	12.01.2015	2015	January	J15	1	3	Full Moon	3	136.34	136	normal	control	433.3333333	20.81665999	114	127	106.18334	147.81666	127	139.19	139
TA4d2015	4	5	110	16.01.2015	2015	January	J15	1	3	Last quarter	4	136.34	136	normal	control	4433.333333	66.58328118	114	77	10.41671882	143.5832812
TA4d2015	4	6	0	19.01.2015	2015	January	J15	1	4	Last quarter	4	124.69	125	normal	control
TA5d2015	5	1	120	02.01.2015	2015	January	J15	1	1	First quarter	2	145.43	145	normal	control
TA5d2015	5	2	150	06.01.2015	2015	January	J15	1	2	Full Moon	3	149.29	149	normal	control
TA6d2015	6	1	15	02.01.2015	2015	January	J15	1	1	First quarter	2	145.43	145	normal	control
TA6d2015	6	2	47	06.01.2015	2015	January	J15	1	2	Full Moon	3	149.29	149	normal	control	2896.333333	53.81759316	133	61	7.182406842	114.8175932
TA6d2015	6	3	120	09.01.2015	2015	January	J15	1	2	Full Moon	3	149.29	149	normal	control	2806.333333	52.97483679	133	106	53.02516321	158.9748368	106	143.34	143
TA6d2015	6	4	150	12.01.2015	2015	January	J15	1	3	Full Moon	3	136.34	136	normal	control	300	17.32050808	133	140	122.6794919	157.3205081	140	139.19	139
TA6d2015	6	5	150	16.01.2015	2015	January	J15	1	3	Last quarter	4	136.34	136	normal	control	0	0	133	150	150	150	150	134.27	134.2
TA6d2015	6	6	150	19.01.2015	2015	January	J15	1	4	Last quarter	4	124.69	125	normal	control	833.3333333	28.86751346	133	133	104.1324865	161.8675135
TA6d2015	6	7	100	23.01.2015	2015	January	J15	1	4	New Moon	1	124.69	125	normal	control
TA7d2015	7	1	20	06.01.2015	2015	January	J15	1	2	Full Moon	3	149.29	149	normal	control
TA7d2015	7	2	29	09.01.2015	2015	January	J15	1	2	Full Moon	3	149.29	149	normal	control	330.3333333	18.17507451	42.5	35	16.82492549	53.17507451
TA7d2015	7	3	55	12.01.2015	2015	January	J15	1	3	Full Moon	3	136.34	136	normal	control	345.3333333	18.58314649	42.5	50	31.41685351	68.58314649
TA7d2015	7	4	65	16.01.2015	2015	January	J15	1	3	Last quarter	4	136.34	136	normal	control
TA8d2015	8	1	20	09.01.2015	2015	January	J15	1	2	Full Moon	3	149.29	149	normal	control
TA8d2015	8	2	32	12.01.2015	2015	January	J15	1	3	Full Moon	3	136.34	136	normal	control	48	6.92820323	24	24	17.07179677	30.92820323
TA8d2015	8	3	20	16.01.2015	2015	January	J15	1	3	Last quarter	4	136.34	136	normal	control
TA9d2015	9	1	40	16.01.2015	2015	January	J15	1	3	Last quarter	4	136.34	136	normal	control
TA9d2015	9	2	38	19.01.2015	2015	January	J15	1	4	Last quarter	4	124.69	125	normal	control	22.33333333	4.725815626	47	36	31.27418437	40.72581563
TA9d2015	9	3	31	23.01.2015	2015	January	J15	1	4	New Moon	1	124.69	125	normal	control	12.33333333	3.511884584	47	35	31.48811542	38.51188458	35	139.48	139.6
TA9d2015	9	4	35	26.01.2015	2015	January	J15	1	5	New Moon	1	155.83	156	normal	control	229.3333333	15.14375559	47	42	26.85624441	57.14375559	42	143.37	143.6
TA9d2015	9	5	59	28.01.2015	2015	January	J15	1	5	First quarter	2	155.83	156	normal	control	219	14.79864859	47	52	37.20135141	66.79864859	52	148.11	148.2
TA9d2015	9	6	62	30.01.2015	2015	January	J15	1	5	First quarter	2	155.83	156	normal	control	292.3333333	17.09775814	47	70	52.90224186	87.09775814	70	152.85	152.8
TA9d2015	9	7	90	02.02.2015	2015	February	F15	2	6	First quarter	2	148.39	148	normal	control	261.3333333	16.16580754	47	81	64.83419246	97.16580754
TA9d2015	9	8	90	04.02.2015	2015	February	F15	2	6	Full Moon	3	148.39	148	normal	control
TA10d2015	10	1	40	16.01.2015	2015	January	J15	1	3	Last quarter	4	136.34	136	normal	control
TA10d2015	10	2	40	19.01.2015	2015	January	J15	1	4	Last quarter	4	124.69	125	normal	control	280.3333333	16.74315781	60	50	33.25684219	66.74315781
TA10d2015	10	3	69	23.01.2015	2015	January	J15	1	4	New Moon	1	124.69	125	normal	control	301	17.34935157	60	60	42.65064843	77.34935157	60	139.48	139.6
TA10d2015	10	4	71	26.01.2015	2015	January	J15	1	5	New Moon	1	155.83	156	normal	control	66.33333333	8.144527815	60	65	56.85547218	73.14452782	65	143.37	143.6
TA10d2015	10	5	56	28.01.2015	2015	January	J15	1	5	First quarter	2	155.83	156	normal	control	70.33333333	8.386497084	60	66	57.61350292	74.38649708	66	148.11	148.2
TA10d2015	10	6	70	30.01.2015	2015	January	J15	1	5	First quarter	2	155.83	156	normal	control	105.3333333	10.26320288	60	59	48.73679712	69.26320288
TA10d2015	10	7	50	02.02.2015	2015	February	F15	2	6	First quarter	2	148.39	148	normal	control
TA11d2015	11	1	20	19.01.2015	2015	January	J15	1	4	Last quarter	4	124.69	125	normal	control
TA11d2015	11	2	10	23.01.2015	2015	January	J15	1	4	New Moon	1	124.69	125	normal	control	73	8.544003745	50.5	19	10.45599625	27.54400375
TA11d2015	11	3	27	26.01.2015	2015	January	J15	1	5	New Moon	1	155.83	156	normal	control	102.3333333	10.11599394	50.5	22	11.88400606	32.11599394	22	143.37	143.6
TA11d2015	11	4	28	28.01.2015	2015	January	J15	1	5	First quarter	2	155.83	156	normal	control	19	4.358898944	50.5	30	25.64110106	34.35889894	30	148.11	148.2
TA11d2015	11	5	35	30.01.2015	2015	January	J15	1	5	First quarter	2	155.83	156	normal	control	82.33333333	9.073771726	50.5	36	26.92622827	45.07377173	36	152.85	152.8
TA11d2015	11	6	46	02.02.2015	2015	February	F15	2	6	First quarter	2	148.39	148	normal	control	82.33333333	9.073771726	50.5	45	35.92622827	54.07377173	45	151.37	151.2
TA11d2015	11	7	53	04.02.2015	2015	February	F15	2	6	Full Moon	3	148.39	148	normal	control	152.3333333	12.34233905	50.5	56	43.65766095	68.34233905	56	146.21	146
TA11d2015	11	8	70	06.02.2015	2015	February	F15	2	6	Full Moon	3	148.39	148	normal	control	703	26.51414717	50.5	76	49.48585283	102.5141472	76	141.06	140.8
TA11d2015	11	9	105	09.02.2015	2015	February	F15	2	7	Full Moon	3	130.06	130	normal	control	330.3333333	18.17507451	50.5	90	71.82492549	108.1750745	90	137.39	137.2
TA11d2015	11	10	96	11.02.2015	2015	February	F15	2	7	Full Moon	3	130.06	130	normal	control	50.33333333	7.094598885	50.5	104	96.90540112	111.0945989	104	131.42	131.4
TA11d2015	11	11	110	13.02.2015	2015	February	F15	2	7	Last quarter	4	130.06	130	normal	control	2025.333333	45.00370355	50.5	129	83.99629645	174.0037036
TA11d2015	11	12	180	16.02.2015	2015	February	F15	2	8	Last quarter	4	118.51	119	normal	control
TA12d2015	12	1	8	23.01.2015	2015	January	J15	1	4	New Moon	1	124.69	125	normal	control
TA12d2015	12	2	13	26.01.2015	2015	January	J15	1	5	New Moon	1	155.83	156	normal	control	25	5	79	13	8	18
TA12d2015	12	3	18	28.01.2015	2015	January	J15	1	5	First quarter	2	155.83	156	normal	control	108.3333333	10.40833	79	21	10.59167	31.40833	21	148.11	148.2
TA12d2015	12	4	33	30.01.2015	2015	January	J15	1	5	First quarter	2	155.83	156	normal	control	476.3333333	21.82506205	79	37	15.17493795	58.82506205	37	152.85	152.8
TA12d2015	12	5	61	02.02.2015	2015	February	F15	2	6	First quarter	2	148.39	148	normal	control	1519	38.97435054	79	68	29.02564946	106.9743505	68	151.37	151.2
TA12d2015	12	6	110	04.02.2015	2015	February	F15	2	6	Full Moon	3	148.39	148	normal	control	714.3333333	26.72701505	79	79	52.27298495	105.727015	79	146.21	146
TA12d2015	12	7	67	06.02.2015	2015	February	F15	2	6	Full Moon	3	148.39	148	normal	control	553	23.51595203	79	94	70.48404797	117.515952	94	141.06	140.8
TA12d2015	12	8	105	09.02.2015	2015	February	F15	2	7	Full Moon	3	130.06	130	normal	control	2186.333333	46.75824348	79	111	64.24175652	157.7582435	111	137.39	137.2
TA12d2015	12	9	160	11.02.2015	2015	February	F15	2	7	Full Moon	3	130.06	130	normal	control	775	27.83882181	79	135	107.1611782	162.8388218	135	131.42	131.4
TA12d2015	12	10	140	13.02.2015	2015	February	F15	2	7	Last quarter	4	130.06	130	normal	control	233.3333333	15.27525232	79	157	141.7247477	172.2752523
TA12d2015	12	11	170	16.02.2015	2015	February	F15	2	8	Last quarter	4	118.51	119	normal	control
TA13d2015	13	1	20	26.01.2015	2015	January	J15	1	5	New Moon	1	155.83	156	normal	control
TA13d2015	13	2	15	28.01.2015	2015	January	J15	1	5	First quarter	2	155.83	156	normal	control	13	3.605551275	71	16	12.39444872	19.60555128
TA13d2015	13	3	13	30.01.2015	2015	January	J15	1	5	First quarter	2	155.83	156	normal	control	109	10.44030651	71	20	9.559693491	30.44030651	20	152.85	152.8
TA13d2015	13	4	32	02.02.2015	2015	February	F15	2	6	First quarter	2	148.39	148	normal	control	584.3333333	24.17298768	71	35	10.82701232	59.17298768	35	151.37	151.2
TA13d2015	13	5	61	04.02.2015	2015	February	F15	2	6	Full Moon	3	148.39	148	normal	control	584.3333333	24.17298768	71	58	33.82701232	82.17298768	58	146.21	146
TA13d2015	13	6	80	06.02.2015	2015	February	F15	2	6	Full Moon	3	148.39	148	normal	control	610.3333333	24.70492528	71	84	59.29507472	108.7049253	84	141.06	140.8
TA13d2015	13	7	110	09.02.2015	2015	February	F15	2	7	Full Moon	3	130.06	130	normal	control	900	30	71	110	80	140	110	137.39	137.2
TA13d2015	13	8	140	11.02.2015	2015	February	F15	2	7	Full Moon	3	130.06	130	normal	control	1548	39.34463115	71	104	64.65536885	143.3446311	104	131.42	131.4
TA13d2015	13	9	62	13.02.2015	2015	February	F15	2	7	Last quarter	4	130.06	130	normal	control	1586.333333	39.8288003	71	106	66.1711997	145.8288003
TA13d2015	13	10	115	16.02.2015	2015	February	F15	2	8	Last quarter	4	118.51	119	normal	control
TA14d2015	14	1	10	30.01.2015	2015	January	J15	1	5	First quarter	2	155.83	156	normal	control
TA14d2015	14	2	6	02.02.2015	2015	February	F15	2	6	First quarter	2	148.39	148	normal	control	9.333333333	3.055050463	42.5	9	5.944949537	12.05505046
TA14d2015	14	3	12	04.02.2015	2015	February	F15	2	6	Full Moon	3	148.39	148	normal	control	185.3333333	13.61371857	42.5	17	3.386281429	30.61371857	17	146.21	146
TA14d2015	14	4	32	06.02.2015	2015	February	F15	2	6	Full Moon	3	148.39	148	normal	control	420.3333333	20.50203242	42.5	32	11.49796758	52.50203242	32	141.06	140.8
TA14d2015	14	5	53	09.02.2015	2015	February	F15	2	7	Full Moon	3	130.06	130	normal	control	420.3333333	20.50203242	42.5	53	32.49796758	73.50203242	53	137.39	137.2
TA14d2015	14	6	73	11.02.2015	2015	February	F15	2	7	Full Moon	3	130.06	130	normal	control	2076.333333	45.56680078	42.5	89	43.43319922	134.5668008	89	131.42	131.4
TA14d2015	14	7	140	13.02.2015	2015	February	F15	2	7	Last quarter	4	130.06	130	normal	control	1753	41.86884283	42.5	121	79.13115717	162.8688428
TA14d2015	14	8	150	16.02.2015	2015	February	F15	2	8	Last quarter	4	118.51	119	normal	control
TA15d2015	15	1	10	02.02.2015	2015	February	F15	2	6	First quarter	2	148.39	148	normal	control
TA15d2015	15	2	8	04.02.2015	2015	February	F15	2	6	Full Moon	3	148.39	148	normal	control
TA16d2015	16	1	10	04.02.2015	2015	February	F15	2	6	Full Moon	3	148.39	148	normal	control
TA16d2015	16	2	8	06.02.2015	2015	February	F15	2	6	Full Moon	3	148.39	148	normal	control	76	8.717797887	58	14	5.282202113	22.71779789
TA16d2015	16	3	24	09.02.2015	2015	February	F15	2	7	Full Moon	3	130.06	130	normal	control	160.3333333	12.66227994	58	22	9.337720058	34.66227994	22	137.39	137.2
TA16d2015	16	4	33	11.02.2015	2015	February	F15	2	7	Full Moon	3	130.06	130	normal	control	272.3333333	16.50252506	58	38	21.49747494	54.50252506	38	131.42	131.4
TA16d2015	16	5	56	13.02.2015	2015	February	F15	2	7	Last quarter	4	130.06	130	normal	control	3499	59.15234568	58	78	18.84765432	137.1523457	78	125.44	125.6
TA16d2015	16	6	145	16.02.2015	2015	February	F15	2	8	Last quarter	4	118.51	119	normal	control	5280.333333	72.66590214	58	134	61.33409786	206.6659021	134	122.93	123.2
TA16d2015	16	7	200	19.02.2015	2015	February	F15	2	8	New Moon	1	118.51	119	normal	control	925	30.41381265	58	165	134.5861873	195.4138127
TA16d2015	16	8	150	24.02.2015	2015	February	F15	2	9	New Moon	1	117.5	118	normal	control
TA17d2015	17	1	20	04.02.2015	2015	February	F15	2	6	Full Moon	3	148.39	148	normal	control
TA17d2015	17	2	15	06.02.2015	2015	February	F15	2	6	Full Moon	3	148.39	148	normal	control	13	3.605551275	20	16	12.39444872	19.60555128
TA17d2015	17	3	13	09.02.2015	2015	February	F15	2	7	Full Moon	3	130.06	130	normal	control	6.333333333	2.516611478	20	13	10.48338852	15.51661148	13	137.39	137.2
TA17d2015	17	4	10	11.02.2015	2015	February	F15	2	7	Full Moon	3	130.06	130	normal	control	4.333333333	2.081665999	20	11	8.918334001	13.081666	11	131.42	131.4
TA17d2015	17	5	9	13.02.2015	2015	February	F15	2	7	Last quarter	4	130.06	130	normal	control	352.3333333	18.7705443	20	20	1.2294557	38.7705443	20	125.44	125.6
TA17d2015	17	6	42	16.02.2015	2015	February	F15	2	8	Last quarter	4	118.51	119	normal	control	2122.333333	46.06878915	20	50	3.931210854	96.06878915	50	122.93	123.2
TA17d2015	17	7	100	19.02.2015	2015	February	F15	2	8	New Moon	1	118.51	119	normal	control	2921.333333	54.04936016	20	97	42.95063984	151.0493602	97	122.9	123.2
TA17d2015	17	8	150	24.02.2015	2015	February	F15	2	9	New Moon	1	117.5	118	normal	control	2500	50	20	150	100	200
TA17d2015	17	9	200	02.03.2015	2015	March	M15	3	10	First quarter	2	129.9	130	normal	control
TA18d2015	18	1	20	04.02.2015	2015	February	F15	2	6	Full Moon	3	148.39	148	normal	control
TA18d2015	18	2	19	06.02.2015	2015	February	F15	2	6	Full Moon	3	148.39	148	normal	control	169	13	101	27	14	40
TA18d2015	18	3	42	09.02.2015	2015	February	F15	2	7	Full Moon	3	130.06	130	normal	control	202.3333333	14.2243922	101	35	20.7756078	49.2243922	35	137.39	137.2
TA18d2015	18	4	45	11.02.2015	2015	February	F15	2	7	Full Moon	3	130.06	130	normal	control	236.3333333	15.37313674	101	52	36.62686326	67.37313674	52	131.42	131.4
TA18d2015	18	5	70	13.02.2015	2015	February	F15	2	7	Last quarter	4	130.06	130	normal	control	973	31.19294792	101	74	42.80705208	105.1929479	74	125.44	125.6
TA18d2015	18	6	107	16.02.2015	2015	February	F15	2	8	Last quarter	4	118.51	119	normal	control	786.3333333	28.04163571	101	101	72.95836429	129.0416357	101	122.93	123.2
TA18d2015	18	7	125	19.02.2015	2015	February	F15	2	8	New Moon	1	118.51	119	normal	control	3026.333333	55.01211988	101	147	91.98788012	202.0121199	147	122.9	123.2
TA18d2015	18	8	210	24.02.2015	2015	February	F15	2	9	New Moon	1	117.5	118	normal	control	2408.333333	49.07477288	101	182	132.9252271	231.0747729	182	122.86	123.2
TA18d2015	18	9	210	02.03.2015	2015	March	M15	3	10	First quarter	2	129.9	130	normal	control	2700	51.96152423	101	240	188.0384758	291.9615242	240	123.49	123.8
TA18d2015	18	10	300	05.03.2015	2015	March	M15	3	10	First quarter	2	129.9	130	normal	control	2033.333333	45.09249753	101	253	207.9075025	298.0924975
TA18d2015	18	11	250	10.03.2015	2015	March	M15	3	11	Full Moon	3	121.66	122	normal	control
TA19d2015	19	1	20	16.02.2015	2015	February	F15	2	8	Last quarter	4	118.51	119	normal	control
TA19d2015	19	2	19	19.02.2015	2015	February	F15	2	8	New Moon	1	118.51	119	normal	control	37	6.08276253	63	23	16.91723747	29.08276253
TA19d2015	19	3	30	24.02.2015	2015	February	F15	2	9	New Moon	1	117.5	118	normal	control	1057	32.51153641	63	43	10.48846359	75.51153641	43	122.86	123.2
TA19d2015	19	4	80	02.03.2015	2015	March	M15	3	10	First quarter	2	129.9	130	normal	control	3033.333333	55.07570547	63	83	27.92429453	138.0757055	83	123.49	123.8
TA19d2015	19	5	140	05.03.2015	2015	March	M15	3	10	First quarter	2	129.9	130	normal	control	1433.333333	37.85938897	63	123	85.14061103	160.859389
TA19d2015	19	6	150	10.03.2015	2015	March	M15	3	11	Full Moon	3	121.66	122	normal	control
TA20d2015	20	1	20	19.02.2015	2015	February	F15	2	8	New Moon	1	118.51	119	normal	control
TA20d2015	20	2	80	24.02.2015	2015	February	F15	2	9	New Moon	1	117.5	118	normal	control	2100	45.82575695	100	70	24.17424305	115.8257569
TA20d2015	20	3	110	02.03.2015	2015	March	M15	3	10	First quarter	2	129.9	130	normal	control	300	17.32050808	100	100	82.67949192	117.3205081	100	123.49	123.8
TA20d2015	20	4	110	05.03.2015	2015	March	M15	3	10	First quarter	2	129.9	130	normal	control	533.3333333	23.09401077	100	123	99.90598923	146.0940108
TA20d2015	20	5	150	10.03.2015	2015	March	M15	3	11	Full Moon	3	121.66	122	normal	control
TA21d2015	21	1	20	24.02.2015	2015	February	F15	2	9	New Moon	1	117.5	118	normal	control
TA21d2015	21	2	29	02.03.2015	2015	March	M15	3	10	First quarter	2	129.9	130	normal	control	394.3333333	19.85782801	69	36	16.14217199	55.85782801
TA21d2015	21	3	58	05.03.2015	2015	March	M15	3	10	First quarter	2	129.9	130	normal	control	2161	46.4865572	69	69	22.5134428	115.4865572	69	124.12	124.4
TA21d2015	21	4	120	10.03.2015	2015	March	M15	3	11	Full Moon	3	121.66	122	normal	control	1001.333333	31.64385143	69	93	61.35614857	124.6438514
TA21d2015	21	5	100	12.03.2015	2015	March	M15	3	11	Full Moon	3	121.66	122	normal	control
TA22d2015	22	1	20	02.03.2015	2015	March	M15	3	10	First quarter	2	129.9	130	normal	control
TA22d2015	22	2	36	05.03.2015	2015	March	M15	3	10	First quarter	2	129.9	130	normal	control	520.3333333	22.81081615	53.5	40	17.18918385	62.81081615
TA22d2015	22	3	65	10.03.2015	2015	March	M15	3	11	Full Moon	3	121.66	122	normal	control	337	18.35755975	53.5	57	38.64244025	75.35755975	57	123.6	123.8
TA22d2015	22	4	70	12.03.2015	2015	March	M15	3	11	Full Moon	3	121.66	122	normal	control	58.33333333	7.637626158	53.5	72	64.36237384	79.63762616	72	120.6	120.8
TA22d2015	22	5	80	16.03.2015	2015	March	M15	3	12	Last quarter	4	114.9	115	normal	control	1900	43.58898944	53.5	50	6.411010565	93.58898944
TA22d2015	22	6	0	19.03.2015	2015	March	M15	3	12	Last quarter	4	114.9	115	normal	control
TA23d2015	23	1	20	02.03.2015	2015	March	M15	3	10	First quarter	2	129.9	130	normal	control
TA23d2015	23	2	18	05.03.2015	2015	March	M15	3	10	First quarter	2	129.9	130	normal	control	134.3333333	11.59022577	69	26	14.40977423	37.59022577
TA23d2015	23	3	39	10.03.2015	2015	March	M15	3	11	Full Moon	3	121.66	122	normal	control	530.3333333	23.02896727	69	40	16.97103273	63.02896727	40	123.6	123.8
TA23d2015	23	4	64	12.03.2015	2015	March	M15	3	11	Full Moon	3	121.66	122	normal	control	1110.333333	33.32166462	69	69	35.67833538	102.3216646	69	120.6	120.8
TA23d2015	23	5	105	16.03.2015	2015	March	M15	3	12	Last quarter	4	114.9	115	normal	control	1110.333333	33.32166462	69	100	66.67833538	133.3216646	100	122.14	122.4
TA23d2015	23	6	130	19.03.2015	2015	March	M15	3	12	Last quarter	4	114.9	115	normal	control	758.3333333	27.53785274	69	132	104.4621473	159.5378527
TA23d2015	23	7	160	24.03.2015	2015	March	M15	3	13	New Moon	1	137.56	138	normal	control
TA24d2015	24	1	20	10.03.2015	2015	March	M15	3	11	Full Moon	3	121.66	122	normal	control
TA24d2015	24	2	22	12.03.2015	2015	March	M15	3	11	Full Moon	3	121.66	122	normal	control	17.33333333	4.163331999	100	23	18.836668	27.163332
TA24d2015	24	3	28	16.03.2015	2015	March	M15	3	12	Last quarter	4	114.9	115	normal	control	1417.333333	37.64748774	100	47	9.352512257	84.64748774	47	122.14	122.4
TA24d2015	24	4	90	19.03.2015	2015	March	M15	3	12	Last quarter	4	114.9	115	normal	control	2201.333333	46.91836883	100	79	32.08163117	125.9183688	79	125.32	125.6
TA24d2015	24	5	120	24.03.2015	2015	March	M15	3	13	New Moon	1	137.56	138	normal	control	233.3333333	15.27525232	100	103	87.72474768	118.2752523	103	125.89	126.2
TA24d2015	24	6	100	27.03.2015	2015	March	M15	3	13	New Moon	1	137.56	138	normal	control	133.3333333	11.54700538	100	107	95.45299462	118.5470054	107	127.81	128.2
TA24d2015	24	7	100	01.04.2015	2015	April	Ap15	4	14	First quarter	2	124.51	125	normal	control	0	0	100	100	100	100	100	128.43	128.8
TA24d2015	24	8	100	03.04.2015	2015	April	Ap15	4	14	First quarter	2	124.51	125	normal	control	0	0	100	100	100	100
TA24d2015	24	9	100	06.04.2015	2015	April	Ap15	4	15	Full Moon	3	118	118	normal	control
TA25d2015	25	1	20	12.03.2015	2015	March	M15	3	11	Full Moon	3	121.66	122	normal	control
TA25d2015	25	2	32	16.03.2015	2015	March	M15	3	12	Last quarter	4	114.9	115	normal	control	41.33333333	6.429100507	37.5	27	20.57089949	33.42910051
TA25d2015	25	3	30	19.03.2015	2015	March	M15	3	12	Last quarter	4	114.9	115	normal	control	1.333333333	1.154700538	37.5	31	29.84529946	32.15470054	31	125.32	125.6
TA25d2015	25	4	30	24.03.2015	2015	March	M15	3	13	New Moon	1	137.56	138	normal	control	33.33333333	5.773502692	37.5	33	27.22649731	38.77350269	33	125.89	126.2
TA25d2015	25	5	40	27.03.2015	2015	March	M15	3	13	New Moon	1	137.56	138	normal	control	158.3333333	12.58305739	37.5	42	29.41694261	54.58305739	42	127.81	128.2
TA25d2015	25	6	55	01.04.2015	2015	April	Ap15	4	14	First quarter	2	124.51	125	normal	control	75	8.660254038	37.5	50	41.33974596	58.66025404	50	128.43	128.8
TA25d2015	25	7	55	03.04.2015	2015	April	Ap15	4	14	First quarter	2	124.51	125	normal	control	0	0	37.5	55	55	55
TA25d2015	25	8	55	06.04.2015	2015	April	Ap15	4	15	Full Moon	3	118	118	normal	control
TA26d2015	26	1	20	16.03.2015	2015	March	M15	3	12	Last quarter	4	114.9	115	normal	control
TA26d2015	26	2	50	19.03.2015	2015	March	M15	3	12	Last quarter	4	114.9	115	normal	control	633.3333333	25.16611478	103	47	21.83388522	72.16611478
TA26d2015	26	3	70	24.03.2015	2015	March	M15	3	13	New Moon	1	137.56	138	normal	control	400	20	103	70	50	90	70	125.89	126.2
TA26d2015	26	4	90	27.03.2015	2015	March	M15	3	13	New Moon	1	137.56	138	normal	control	1733.333333	41.63331999	103	103	61.36668001	144.63332	103	127.81	128.2
TA26d2015	26	5	150	01.04.2015	2015	April	Ap15	4	14	First quarter	2	124.51	125	normal	control	1200	34.64101615	103	130	95.35898385	164.6410162	130	128.43	128.8
TA26d2015	26	6	150	03.04.2015	2015	April	Ap15	4	14	First quarter	2	124.51	125	normal	control	300	17.32050808	103	140	122.6794919	157.3205081
TA26d2015	26	7	120	06.04.2015	2015	April	Ap15	4	15	Full Moon	3	118	118	normal	control
TA27d2015	27	1	20	19.03.2015	2015	March	M15	3	12	Last quarter	4	114.9	115	normal	control
TA27d2015	27	2	50	24.03.2015	2015	March	M15	3	13	New Moon	1	137.56	138	normal	control	633.3333333	25.16611478	90	47	21.83388522	72.16611478
TA27d2015	27	3	70	27.03.2015	2015	March	M15	3	13	New Moon	1	137.56	138	normal	control	775	27.83882181	90	75	47.16117819	102.8388218	75	127.81	128.2
TA27d2015	27	4	105	01.04.2015	2015	April	Ap15	4	14	First quarter	2	124.51	125	normal	control	1225	35	90	105	70	140	105	128.43	128.8
TA27d2015	27	5	140	03.04.2015	2015	April	Ap15	4	14	First quarter	2	124.51	125	normal	control	558.3333333	23.62907813	90	132	108.3709219	155.6290781
TA27d2015	27	6	150	06.04.2015	2015	April	Ap15	4	15	Full Moon	3	118	118	normal	control
TA28d2015	28	1	20	24.03.2015	2015	March	M15	3	13	New Moon	1	137.56	138	normal	control
TA28d2015	28	2	24	27.03.2015	2015	March	M15	3	13	New Moon	1	137.56	138	normal	control	16	4	41	24	20	28
TA28d2015	28	3	28	01.04.2015	2015	April	Ap15	4	14	First quarter	2	124.51	125	normal	control	37.33333333	6.110100927	41	29	22.88989907	35.11010093	29	128.43	128.8
TA28d2015	28	4	36	03.04.2015	2015	April	Ap15	4	14	First quarter	2	124.51	125	normal	control	277.3333333	16.653328	41	41	24.346672	57.653328	41	124.52	124.8
TA28d2015	28	5	60	06.04.2015	2015	April	Ap15	4	15	Full Moon	3	118	118	normal	control	1425.333333	37.75358703	41	69	31.24641297	106.753587	69	126.77	127
TA28d2015	28	6	110	10.04.2015	2015	April	Ap15	4	15	Full Moon	3	118	118	normal	control	700	26.45751311	41	80	53.54248689	106.4575131
TA28d2015	28	7	70	13.04.2015	2015	April	Ap15	4	16	Last quarter	4	148.84	149	normal	control
TA29d2015	29	1	20	24.03.2015	2015	March	M15	3	13	New Moon	1	137.56	138	normal	control
TA29d2015	29	2	41	27.03.2015	2015	March	M15	3	13	New Moon	1	137.56	138	normal	control	1290.333333	35.92121008	80	50	14.07878992	85.92121008
TA29d2015	29	3	90	01.04.2015	2015	April	Ap15	4	14	First quarter	2	124.51	125	normal	control	1260.333333	35.50117369	80	80	44.49882631	115.5011737	80	128.43	128.8
TA29d2015	29	4	110	03.04.2015	2015	April	Ap15	4	14	First quarter	2	124.51	125	normal	control	933.3333333	30.55050463	80	117	86.44949537	147.5505046
TA29d2015	29	5	150	06.04.2015	2015	April	Ap15	4	15	Full Moon	3	118	118	normal	control
TA30d2015	30	1	20	01.04.2015	2015	April	Ap15	4	14	First quarter	2	124.51	125	normal	control
TA30d2015	30	2	34	03.04.2015	2015	April	Ap15	4	14	First quarter	2	124.51	125	normal	control	310.3333333	17.61628035	65	36	18.38371965	53.61628035
TA30d2015	30	3	55	06.04.2015	2015	April	Ap15	4	15	Full Moon	3	118	118	normal	control	1330.333333	36.47373484	65	65	28.52626516	101.4737348	65	126.77	127
TA30d2015	30	4	105	10.04.2015	2015	April	Ap15	4	15	Full Moon	3	118	118	normal	control	2258.333333	47.52192476	65	103	55.47807524	150.5219248
TA30d2015	30	5	150	13.04.2015	2015	April	Ap15	4	16	Last quarter	4	148.84	149	normal	control
TA31d2015	31	1	20	03.04.2015	2015	April	Ap15	4	14	First quarter	2	124.51	125	normal	control
TA31d2015	31	2	32	06.04.2015	2015	April	Ap15	4	15	Full Moon	3	118	118	normal	control	1401.333333	37.43438704	98	47	9.565612956	84.43438704
TA31d2015	31	3	90	10.04.2015	2015	April	Ap15	4	15	Full Moon	3	118	118	normal	control	2001.333333	44.73626419	98	81	36.26373581	125.7362642	81	131.64	131.8
TA31d2015	31	4	120	13.04.2015	2015	April	Ap15	4	16	Last quarter	4	148.84	149	normal	control	358.3333333	18.92969449	98	98	79.07030551	116.9296945	98	134.54	134.6
TA31d2015	31	5	85	15.04.2015	2015	April	Ap15	4	16	Last quarter	4	148.84	149	normal	control	775	27.83882181	98	115	87.16117819	142.8388218	115	138.74	138.8
TA31d2015	31	6	140	20.04.2015	2015	April	Ap15	4	17	New Moon	1	139.01	139	normal	control	1225	35	98	125	90	160
TA31d2015	31	7	150	24.04.2015	2015	April	Ap15	4	17	New Moon	1	139.01	139	normal	control
TA32d2015	32	1	20	06.04.2015	2015	April	Ap15	4	15	Full Moon	3	118	118	normal	control
TA32d2015	32	2	42	10.04.2015	2015	April	Ap15	4	15	Full Moon	3	118	118	normal	control	346.3333333	18.61003314	66	40	21.38996686	58.61003314
TA32d2015	32	3	57	13.04.2015	2015	April	Ap15	4	16	Last quarter	4	148.84	149	normal	control	476.3333333	21.82506205	66	61	39.17493795	82.82506205	61	134.54	134.6
TA32d2015	32	4	85	15.04.2015	2015	April	Ap15	4	16	Last quarter	4	148.84	149	normal	control	196.3333333	14.0118997	66	71	56.9881003	85.0118997	71	138.74	138.8
TA32d2015	32	5	70	20.04.2015	2015	April	Ap15	4	17	New Moon	1	139.01	139	normal	control	225	15	66	85	70	100
TA32d2015	32	6	100	24.04.2015	2015	April	Ap15	4	17	New Moon	1	139.01	139	normal	control
TA33d2015	33	1	20	06.04.2015	2015	April	Ap15	4	15	Full Moon	3	118	118	normal	control
TA33d2015	33	2	15	10.04.2015	2015	April	Ap15	4	15	Full Moon	3	118	118	normal	control	76.33333333	8.736894948	13	13	4.263105052	21.73689495
TA33d2015	33	3	3	13.04.2015	2015	April	Ap15	4	16	Last quarter	4	148.84	149	normal	control
TA34d2015	34	1	40	13.04.2015	2015	April	Ap15	4	16	Last quarter	4	148.84	149	normal	control
TA34d2015	34	2	44	15.04.2015	2015	April	Ap15	4	16	Last quarter	4	148.84	149	normal	control	564.3333333	23.75570107	92	56	32.24429893	79.75570107
TA34d2015	34	3	83	20.04.2015	2015	April	Ap15	4	17	New Moon	1	139.01	139	normal	control	2874.333333	53.61280941	92	92	38.38719059	145.6128094	92	136.22	136.2
TA34d2015	34	4	150	24.04.2015	2015	April	Ap15	4	17	New Moon	1	139.01	139	normal	control	2466.333333	49.66219219	92	138	88.33780781	187.6621922
TA34d2015	34	5	180	27.04.2015	2015	April	Ap15	4	18	First quarter	2	105.39	105	normal	control
TA35d2015	35	1	20	15.04.2015	2015	April	Ap15	4	16	Last quarter	4	148.84	149	normal	control
TA35d2015	35	2	48	20.04.2015	2015	April	Ap15	4	17	New Moon	1	139.01	139	normal	control	2956.333333	54.37217426	86	64	9.627825744	118.3721743
TA35d2015	35	3	125	24.04.2015	2015	April	Ap15	4	17	New Moon	1	139.01	139	normal	control	2826.333333	53.16327053	86	108	54.83672947	161.1632705
TA35d2015	35	4	150	27.04.2015	2015	April	Ap15	4	18	First quarter	2	105.39	105	normal	control
TA36d2015	36	1	20	15.04.2015	2015	April	Ap15	4	16	Last quarter	4	148.84	149	normal	control
TA36d2015	36	2	28	20.04.2015	2015	April	Ap15	4	17	New Moon	1	139.01	139	normal	control	177.3333333	13.31665624	48	31	17.68334376	44.31665624
TA36d2015	36	3	46	24.04.2015	2015	April	Ap15	4	17	New Moon	1	139.01	139	normal	control	444	21.07130751	48	48	26.92869249	69.07130751	48	134.97	135
TA36d2015	36	4	70	27.04.2015	2015	April	Ap15	4	18	First quarter	2	105.39	105	normal	control	165.3333333	12.85820101	48	55	42.14179899	67.85820101
TA36d2015	36	5	50	05.05.2015	2015	May	Ap15	5	19	Full Moon	3	142.6	143	normal	control
TA37d2015	37	1	20	20.04.2015	2015	April	Ap15	4	17	New Moon	1	139.01	139	normal	control
TA37d2015	37	2	16	24.04.2015	2015	April	Ap15	4	17	New Moon	1	139.01	139	normal	control	345.3333333	18.58314649	81	29	10.41685351	47.58314649
TA37d2015	37	3	50	27.04.2015	2015	April	Ap15	4	18	First quarter	2	105.39	105	normal	control	2812	53.02829433	81	62	8.971705666	115.0282943	62	133.72	133.8
TA37d2015	37	4	120	05.05.2015	2015	May	Ma15	5	19	Full Moon	3	142.6	143	normal	control	1900	43.58898944	81	100	56.41101056	143.5889894	100	134.93	135
TA37d2015	37	5	130	08.05.2015	2015	May	Ma15	5	19	Full Moon	3	142.6	143	normal	control	1433.333333	37.85938897	81	103	65.14061103	140.859389
TA37d2015	37	6	60	13.05.2015	2015	May	Ma15	5	20	Last quarter	4	145.06	145	normal	control
TA38d2015	38	1	20	24.04.2015	2015	April	Ap15	4	17	New Moon	1	139.01	139	normal	control
TA38d2015	38	2	50	27.04.2015	2015	April	Ap15	4	18	First quarter	2	105.39	105	normal	control	1058.333333	32.53203549	83	52	19.46796451	84.53203549
TA38d2015	38	3	85	05.05.2015	2015	May	Ma15	5	19	Full Moon	3	142.6	143	normal	control	408.3333333	20.20725942	83	73	52.79274058	93.20725942	73	134.93	135
TA38d2015	38	4	85	08.05.2015	2015	May	Ma15	5	19	Full Moon	3	142.6	143	normal	control	208.3333333	14.43375673	83	93	78.56624327	107.4337567	93	127.94	128
TA38d2015	38	5	110	13.05.2015	2015	May	Ma15	5	20	Last quarter	4	145.06	145	normal	control	208.3333333	14.43375673	83	102	87.56624327	116.4337567
TA38d2015	38	6	110	18.05.2015	2015	May	Ma15	5	21	Last quarter	4	104.03	104	normal	control
TA39d2015	39	1	20	27.04.2015	2015	April	Ap15	4	18	First quarter	2	105.39	105	normal	control
TA39d2015	39	2	55	05.05.2015	2015	May	Ma15	5	19	Full Moon	3	142.6	143	normal	control	658.3333333	25.6580072	58	48	22.3419928	73.6580072
TA39d2015	39	3	70	08.05.2015	2015	May	Ma15	5	19	Full Moon	3	142.6	143	normal	control	158.3333333	12.58305739	58	68	55.41694261	80.58305739
TA39d2015	39	4	80	13.05.2015	2015	May	Ma15	5	20	Last quarter	4	145.06	145	normal	control
TA40d2015	40	1	20	27.04.2015	2015	April	Ap15	4	18	First quarter	2	105.39	105	normal	control
TA40d2015	40	2	40	05.05.2015	2015	May	Ma15	5	19	Full Moon	3	142.6	143	normal	control	112	10.58300524	31	28	17.41699476	38.58300524
TA40d2015	40	3	24	08.05.2015	2015	May	Ma15	5	19	Full Moon	3	142.6	143	normal	control	65.33333333	8.082903769	31	31	22.91709623	39.08290377	31	127.94	128
TA40d2015	40	4	30	13.05.2015	2015	May	Ma15	5	20	Last quarter	4	145.06	145	normal	control	1332	36.49657518	31	48	11.50342482	84.49657518
TA40d2015	40	5	90	18.05.2015	2015	May	Ma15	5	21	Last quarter	4	104.03	104	normal	control
TA41d2015	41	1	20	27.04.2015	2015	April	Ap15	4	18	First quarter	2	105.39	105	normal	control
TA41d2015	41	2	45	05.05.2015	2015	May	Ma15	5	19	Full Moon	3	142.6	143	normal	control	325	18.02775638	62	40	21.97224362	58.02775638
TA41d2015	41	3	55	08.05.2015	2015	May	Ma15	5	19	Full Moon	3	142.6	143	normal	control	433.3333333	20.81665999	62	62	41.18334001	82.81665999	62	127.94	128
TA41d2015	41	4	85	13.05.2015	2015	May	Ma15	5	20	Last quarter	4	145.06	145	normal	control	225	15	62	70	55	85
TA41d2015	41	5	70	18.05.2015	2015	May	Ma15	5	21	Last quarter	4	104.03	104	normal	control
TA42d2015	42	1	20	05.05.2015	2015	May	Ma15	5	19	Full Moon	3	142.6	143	normal	control
TA42d2015	42	2	22	08.05.2015	2015	May	Ma15	5	19	Full Moon	3	142.6	143	normal	control	1161.333333	34.07834112	83.5	41	6.921658882	75.07834112
TA42d2015	42	3	80	13.05.2015	2015	May	Ma15	5	20	Last quarter	4	145.06	145	normal	control	1641.333333	40.51337228	83.5	67	26.48662772	107.5133723	67	127.66	127.8
TA42d2015	42	4	100	18.05.2015	2015	May	Ma15	5	21	Last quarter	4	104.03	104	normal	control	400	20	83.5	100	80	120	100	118.02	118
TA42d2015	42	5	120	22.05.2015	2015	May	Ma15	5	21	New Moon	1	104.03	104	normal	control	133.3333333	11.54700538	83.5	113	101.4529946	124.5470054
TA42d2015	42	6	120	25.05.2015	2015	May	Ma15	5	22	New Moon	1	94.4	94	normal	control
TA43d2015	43	1	20	05.05.2015	2015	May	Ma15	5	19	Full Moon	3	142.6	143	normal	control
TA43d2015	43	2	27	08.05.2015	2015	May	Ma15	5	19	Full Moon	3	142.6	143	normal	control	586.3333333	24.21432083	50.5	37	12.78567917	61.21432083
TA43d2015	43	3	65	13.05.2015	2015	May	Ma15	5	20	Last quarter	4	145.06	145	normal	control	1333	36.51027253	50.5	64	27.48972747	100.5102725
TA43d2015	43	4	100	18.05.2015	2015	May	Ma15	5	21	Last quarter	4	104.03	104	normal	control
TA44d2015	44	1	20	13.05.2015	2015	May	Ma15	5	20	Last quarter	4	145.06	145	normal	control
TA44d2015	44	2	40	18.05.2015	2015	May	Ma15	5	21	Last quarter	4	104.03	104	normal	control	108.3333333	10.40833	49	32	21.59167	42.40833
TA44d2015	44	3	35	22.05.2015	2015	May	Ma15	5	21	New Moon	1	104.03	104	normal	control	403	20.0748599	49	49	28.9251401	69.0748599	49	108.38	108.2
TA44d2015	44	4	72	25.05.2015	2015	May	Ma15	5	22	New Moon	1	94.4	94	normal	control	1063	32.60368077	49	69	36.39631923	101.6036808
TA44d2015	44	5	100	29.05.2015	2015	May	Ma15	5	22	First quarter	2	94.4	94	normal	control
TA45d2015	45	1	20	13.05.2015	2015	May	Ma15	5	20	Last quarter	4	145.06	145	normal	control
TA45d2015	45	2	24	18.05.2015	2015	May	Ma15	5	21	Last quarter	4	104.03	104	normal	control	37.33333333	6.110100927	40	25	18.88989907	31.11010093
TA45d2015	45	3	32	22.05.2015	2015	May	Ma15	5	21	New Moon	1	104.03	104	normal	control	472.3333333	21.73323108	40	40	18.26676892	61.73323108	40	108.38	108.2
TA45d2015	45	4	65	25.05.2015	2015	May	Ma15	5	22	New Moon	1	94.4	94	normal	control	1533	39.1535439	40	69	29.8464561	108.1535439
TA45d2015	45	5	110	29.05.2015	2015	May	Ma15	5	22	First quarter	2	94.4	94	normal	control
TA46d2015	46	1	20	18.05.2015	2015	May	Ma15	5	21	Last quarter	4	104.03	104	normal	control
TA46d2015	46	2	22	22.05.2015	2015	May	Ma15	5	21	New Moon	1	104.03	104	normal	control	6.333333333	2.516611478	43	20	17.48338852	22.51661148
TA46d2015	46	3	17	25.05.2015	2015	May	Ma15	5	22	New Moon	1	94.4	94	normal	control	696.3333333	26.38812864	43	35	8.611871356	61.38812864	35	102.91	102.8
TA46d2015	46	4	65	29.05.2015	2015	May	Ma15	5	22	First quarter	2	94.4	94	normal	control	856.3333333	29.26317367	43	51	21.73682633	80.26317367	51	105.65	105.6
TA46d2015	46	5	70	02.06.2015	2015	June	Jn15	6	23	Full Moon	3	117.7	118	normal	control	358.3333333	18.92969449	43	78	59.07030551	96.92969449
TA46d2015	46	6	100	05.06.2015	2015	June	Ma15	6	23	Full Moon	3	117.7	118	normal	control
TA47d2015	47	1	20	22.05.2015	2015	May	Ma15	5	21	New Moon	1	104.03	104	normal	control
TA47d2015	47	2	31	25.05.2015	2015	May	Ma15	5	22	New Moon	1	94.4	94	normal	control	751	27.40437921	61	41	13.59562079	68.40437921
TA47d2015	47	3	72	29.05.2015	2015	May	Ma15	5	22	First quarter	2	94.4	94	normal	control	691	26.28687886	61	61	34.71312114	87.28687886	61	105.65	105.6
TA47d2015	47	4	80	02.06.2015	2015	June	Jn15	6	23	Full Moon	3	117.7	118	normal	control	208	14.4222051	61	84	69.5777949	98.4222051
TA47d2015	47	5	100	05.06.2015	2015	June	Jn15	6	23	Full Moon	3	117.7	118	normal	control
TA48d2015	48	1	20	25.05.2015	2015	May	Ma15	5	22	New Moon	1	94.4	94	normal	control
TA48d2015	48	2	19	29.05.2015	2015	May	Ma15	5	22	First quarter	2	94.4	94	normal	control	1141	33.77869151	76	39	5.221308492	72.77869151
TA48d2015	48	3	78	02.06.2015	2015	June	Jn15	6	23	Full Moon	3	117.7	118	normal	control	1754.333333	41.88476254	76	66	24.11523746	107.8847625	66	112	112
TA48d2015	48	4	100	05.06.2015	2015	June	Jn15	6	23	Full Moon	3	117.7	118	normal	control	148	12.16552506	76	86	73.83447494	98.16552506	86	120.28	120.4
TA48d2015	48	5	80	09.06.2015	2015	June	Jn15	6	24	Full Moon	3	135.79	136	normal	control	133.3333333	11.54700538	76	87	75.45299462	98.54700538
TA48d2015	48	6	80	11.06.2015	2015	June	Jn15	6	24	Last quarter	4	135.79	136	normal	control
TA49d2015	49	1	20	29.05.2015	2015	May	Ma15	5	22	First quarter	2	94.4	94	normal	control
TA49d2015	49	2	49	02.06.2015	2015	June	Jn15	6	23	Full Moon	3	117.7	118	normal	control	350.3333333	18.71719352	68	41	22.28280648	59.71719352
TA49d2015	49	3	55	05.06.2015	2015	June	Jn15	6	23	Full Moon	3	117.7	118	normal	control	777	27.87471973	68	68	40.12528027	95.87471973	68	120.28	120.4
TA49d2015	49	4	100	09.06.2015	2015	June	Jn15	6	24	Full Moon	3	135.79	136	normal	control	675	25.98076211	68	85	59.01923789	110.9807621
TA49d2015	49	5	100	11.06.2015	2015	June	Jn15	6	24	Last quarter	4	135.79	136	normal	control
TA50d2015	50	1	20	02.06.2015	2015	June	Jn15	6	23	Full Moon	3	117.7	118	normal	control
TA50d2015	50	2	47	05.06.2015	2015	June	Jn15	6	23	Full Moon	3	117.7	118	normal	control	1656.333333	40.6980753	69	56	15.3019247	96.6980753
TA50d2015	50	3	100	09.06.2015	2015	June	Jn15	6	24	Full Moon	3	135.79	136	normal	control	936.3333333	30.59956427	69	82	51.40043573	112.5995643
TA50d2015	50	4	100	11.06.2015	2015	June	Jn15	6	24	Last quarter	4	135.79	136	normal	control
TA51d2015	51	1	20	05.06.2015	2015	June	Jn15	6	23	Full Moon	3	117.7	118	normal	control
TA51d2015	51	2	57	09.06.2015	2015	June	Jn15	6	24	Full Moon	3	135.79	136	normal	control	673	25.94224354	71	49	23.05775646	74.94224354
TA51d2015	51	3	70	11.06.2015	2015	June	Jn15	6	24	Last quarter	4	135.79	136	normal	control	133	11.53256259	71	69	57.46743741	80.53256259	69	132.82	132.8
TA51d2015	51	4	80	16.06.2015	2015	June	Jn15	6	25	Last quarter	4	137.41	137	normal	control	33.33333333	5.773502692	71	73	67.22649731	78.77350269	73	134.14	134
TA51d2015	51	5	70	19.06.2015	2015	June	Jn15	6	25	New Moon	1	137.41	137	normal	control	33.33333333	5.773502692	71	73	67.22649731	78.77350269
TA51d2015	51	6	70	22.06.2015	2015	June	Jn15	6	26	New Moon	1	124.3	124	normal	control
TA52d2015	52	1	20	09.06.2015	2015	June	Jn15	6	24	Full Moon	3	135.79	136	normal	control
TA52d2015	52	2	40	11.06.2015	2015	June	Jn15	6	24	Last quarter	4	135.79	136	normal	control	775	27.83882181	60	45	17.16117819	72.83882181
TA52d2015	52	3	75	16.06.2015	2015	June	Jn15	6	25	Last quarter	4	137.41	137	normal	control	325	18.02775638	60	60	41.97224362	78.02775638	60	134.14	134
TA52d2015	52	4	65	19.06.2015	2015	June	Jn15	6	25	New Moon	1	137.41	137	normal	control	33.33333333	5.773502692	60	68	62.22649731	73.77350269
TA52d2015	52	5	65	22.06.2015	2015	June	Jn15	6	26	New Moon	1	124.3	124	normal	control
TA53d2015	53	1	20	11.06.2015	2015	June	Jn15	6	24	Last quarter	4	135.79	136	normal	control
TA53d2015	53	2	34	16.06.2015	2015	June	Jn15	6	25	Last quarter	4	137.41	137	normal	control	182.3333333	13.50308607	59	34	20.49691393	47.50308607
TA53d2015	53	3	47	19.06.2015	2015	June	Jn15	6	25	New Moon	1	137.41	137	normal	control	1032.333333	32.1299445	59	59	26.8700555	91.1299445	59	131.84	131.6
TA53d2015	53	4	95	22.06.2015	2015	June	Jn15	6	26	New Moon	1	124.3	124	normal	control	1376.333333	37.09896674	59	87	49.90103326	124.0989667
TA53d2015	53	5	120	25.06.2015	2015	June	Jn15	6	26	First quarter	2	124.3	124	normal	control
TA54d2015	54	1	20	16.06.2015	2015	June	Jn15	6	25	Last quarter	4	137.41	137	normal	control
TA54d2015	54	2	33	19.06.2015	2015	June	Jn15	6	25	New Moon	1	137.41	137	normal	control	673	25.94224354	47.5	41	15.05775646	66.94224354
TA54d2015	54	3	70	22.06.2015	2015	June	Jn15	6	26	New Moon	1	124.3	124	normal	control	366.3333333	19.13983629	47.5	54	34.86016371	73.13983629
TA54d2015	54	4	60	25.06.2015	2015	June	Jn15	6	26	First quarter	2	124.3	124	normal	control
TA55d2015	55	1	20	19.06.2015	2015	June	Jn15	6	25	New Moon	1	137.41	137	normal	control
TA55d2015	55	2	34	22.06.2015	2015	June	Jn15	6	26	New Moon	1	124.3	124	normal	control	1170.333333	34.21013495	73	46	11.78986505	80.21013495
TA55d2015	55	3	85	25.06.2015	2015	June	Jn15	6	26	First quarter	2	124.3	124	normal	control	1197	34.59768778	73	73	38.40231222	107.5976878	73	121.5	121.4
TA55d2015	55	4	100	29.06.2015	2015	June	Jn15	6	27	First quarter	2	110.74	111	normal	control	658.3333333	25.6580072	73	78	52.3419928	103.6580072
TA55d2015	55	5	50	03.07.2015	2015	July	Jl15	7	27	Full Moon	3	110.74	111	normal	control
TA56d2015	56	1	20	22.06.2015	2015	June	Jn15	6	26	New Moon	1	124.3	124	normal	control
TA56d2015	56	2	42	25.06.2015	2015	June	Jn15	6	26	First quarter	2	124.3	124	normal	control	766.3333333	27.68272626	51	46	18.31727374	73.68272626
TA56d2015	56	3	75	29.06.2015	2015	June	Jn15	6	27	First quarter	2	110.74	111	normal	control	296.3333333	17.21433511	51	56	38.78566489	73.21433511
TA56d2015	56	4	50	03.07.2015	2015	July	Jl15	7	27	Full Moon	3	110.74	111	normal	control
TA57d2015	57	1	20	22.06.2015	2015	June	Jn15	6	26	New Moon	1	124.3	124	normal	control
TA57d2015	57	2	25	25.06.2015	2015	June	Jn15	6	26	First quarter	2	124.3	124	normal	control	1108.333333	33.29164059	52	42	8.708359408	75.29164059
TA57d2015	57	3	80	29.06.2015	2015	June	Jn15	6	27	First quarter	2	110.74	111	normal	control	775	27.83882181	52	55	27.16117819	82.83882181	55	119.22	119.2
TA57d2015	57	4	60	03.07.2015	2015	July	Jl15	7	27	Full Moon	3	110.74	111	normal	control	1108.333333	33.29164059	52	52	18.70835941	85.29164059
TA57d2015	57	5	15	07.07.2015	2015	July	Jl15	7	28	Full Moon	3	126	126	normal	control
TA58d2015	58	1	20	29.06.2015	2015	June	Jn15	6	27	First quarter	2	110.74	111	normal	control
TA58d2015	58	2	64	03.07.2015	2015	July	Jl15	7	27	Full Moon	3	110.74	111	normal	control	1605.333333	40.0666112	61	61	20.9333888	101.0666112
TA58d2015	58	3	100	07.07.2015	2015	July	Jl15	7	28	Full Moon	3	126	126	normal	control
TA59d2015	59	1	20	29.06.2015	2015	June	Jn15	6	27	First quarter	2	110.74	111	normal	control
TA59d2015	59	2	26	03.07.2015	2015	July	Jl15	7	27	Full Moon	3	110.74	111	normal	control	142.3333333	11.93035345	26.5	30	18.06964655	41.93035345
TA59d2015	59	3	43	07.07.2015	2015	July	Jl15	7	28	Full Moon	3	126	126	normal	control	469	21.65640783	26.5	23	1.343592172	44.65640783
TA59d2015	59	4	0	18.07.2015	2015	July	Jl15	7	29	New Moon	1	101.24	101	normal	control
TA60d2015	60	1	20	03.07.2015	2015	July	Jl15	7	27	Full Moon	3	110.74	111	normal	control
TA60d2015	60	2	60	07.07.2015	2015	July	Jl15	7	28	Full Moon	3	126	126	normal	control	933.3333333	30.55050463	27	27	0	57.55050463
TA60d2015	60	3	0	18.07.2015	2015	July	Jl15	7	29	New Moon	1	101.24	101	normal	control
TA61d2015	61	1	20	07.07.2015	2015	July	Jl15	7	28	Full Moon	3	126	126	normal	control
TA61d2015	61	2	55	18.07.2015	2015	July	Jl15	7	29	New Moon	1	101.24	101	normal	control	358.3333333	18.92969449	39	42	23.07030551	60.92969449
TA61d2015	61	3	50	29.07.2015	2015	July	Jl15	7	31	First quarter	2	101.29	101	normal	control	108.3333333	10.40833	39	47	36.59167	57.40833	47	108.93	108.8
TA61d2015	61	4	35	01.08.2015	2015	August	Au15	8	31	Full Moon	3	101.29	101	normal	control	93	9.643650761	39	39	29.35634924	48.64365076	39	106.7	106.6
TA61d2015	61	5	32	03.08.2015	2015	August	Au15	8	32	Full Moon	3	114.83	115	normal	control	3	1.732050808	39	34	32.26794919	35.73205081	34	109.41	109.4
TA61d2015	61	6	35	05.08.2015	2015	August	Au15	8	32	Full Moon	3	114.83	115	normal	control	63	7.937253933	39	29	21.06274607	36.93725393
TA61d2015	61	7	20	07.08.2015	2015	August	Au15	8	32	Full Moon	3	114.83	115	normal	control
TA62d2015	62	1	20	07.07.2015	2015	July	Jl15	7	28	Full Moon	3	126	126	normal	control
TA62d2015	62	2	70	18.07.2015	2015	July	Jl15	7	29	New Moon	1	101.24	101	normal	control	700	26.45751311	40	40	13.54248689	66.45751311
TA62d2015	62	3	30	29.07.2015	2015	July	Jl15	7	31	First quarter	2	101.29	101	normal	control
TA63d2015	63	1	20	07.07.2015	2015	July	Jl15	7	28	Full Moon	3	126	126	normal	control
TA63d2015	63	2	55	18.07.2015	2015	July	Jl15	7	29	New Moon	1	101.24	101	normal	control	325	18.02775638	39.5	40	21.97224362	58.02775638
TA63d2015	63	3	45	29.07.2015	2015	July	Jl15	7	31	First quarter	2	101.29	101	normal	control	133	11.53256259	39.5	44	32.46743741	55.53256259	44	108.93	108.8
TA63d2015	63	4	32	01.08.2015	2015	August	Au15	8	31	Full Moon	3	101.29	101	normal	control	43	6.557438524	39.5	39	32.44256148	45.55743852	39	106.7	106.6
TA63d2015	63	5	40	03.08.2015	2015	August	Au15	8	32	Full Moon	3	114.83	115	normal	control	21.33333333	4.618802154	39.5	35	30.38119785	39.61880215
TA63d2015	63	6	32	05.08.2015	2015	August	Au15	8	32	Full Moon	3	114.83	115	normal	control
TA64d2015	64	1	20	18.07.2015	2015	July	Jl15	7	29	New Moon	1	101.24	101	normal	control
TA64d2015	64	2	50	29.07.2015	2015	July	Jl15	7	31	First quarter	2	101.29	101	normal	control
TA65d2015	65	1	20	18.07.2015	2015	July	Jl15	7	29	New Moon	1	101.24	101	normal	control
TA65d2015	65	2	120	29.07.2015	2015	July	Jl15	7	31	First quarter	2	101.29	101	normal	control	2575	50.74445783	62.5	65	14.25554217	115.7444578
TA65d2015	65	3	55	01.08.2015	2015	August	Au15	8	31	Full Moon	3	101.29	101	normal	control	1408.333333	37.5277675	62.5	77	39.4722325	114.5277675	77	106.7	106.6
TA65d2015	65	4	55	03.08.2015	2015	August	Au15	8	32	Full Moon	3	114.83	115	normal	control	33.33333333	5.773502692	62.5	58	52.22649731	63.77350269	58	109.41	109.4
TA65d2015	65	5	65	05.08.2015	2015	August	Au15	8	32	Full Moon	3	114.83	115	normal	control	25	5	62.5	60	55	65
TA65d2015	65	6	60	07.08.2015	2015	August	Au15	8	32	Full Moon	3	114.83	115	normal	control
TA66d2015	66	1	20	29.07.2015	2015	July	Jl15	7	31	First quarter	2	101.29	101	normal	control
TA66d2015	66	2	12	01.08.2015	2015	August	Au15	8	31	Full Moon	3	101.29	101	normal	control	16.33333333	4.041451884	32	16	11.95854812	20.04145188
TA66d2015	66	3	17	03.08.2015	2015	August	Au15	8	32	Full Moon	3	114.83	115	normal	control	25	5	32	12	7	17	12	109.41	109.4
TA66d2015	66	4	7	05.08.2015	2015	August	Au15	8	32	Full Moon	3	114.83	115	normal	control	52	7.211102551	32	9	1.788897449	16.21110255	9	110.45	110.4
TA66d2015	66	5	3	07.08.2015	2015	August	Au15	8	32	Full Moon	3	114.83	115	normal	control	247	15.71623365	32	14	0	29.71623365	14	112.65	112.6
TA66d2015	66	6	32	20.08.2015	2015	August	Au15	8	34	New Moon	1	106.47	106	normal	control	812.3333333	28.50146195	32	32	3.498538049	60.50146195	32	112.15	112
TA66d2015	66	7	60	24.08.2015	2015	August	Au15	8	35	First quarter	2	112.3	112	normal	control	223	14.93318452	32	49	34.06681548	63.93318452	49	106.77	106.6
TA66d2015	66	8	55	27.08.2015	2015	August	Au15	8	35	First quarter	2	112.3	112	normal	control	25	5	32	55	50	60	55	101.39	101.2
TA66d2015	66	9	50	31.08.2015	2015	August	Au15	8	36	Full Moon	3	87.94	88	normal	control	258.3333333	16.07275127	32	43	26.92724873	59.07275127	43	97.92	97.8
TA66d2015	66	10	25	03.09.2015	2015	September	S15	9	36	Full Moon	3	87.94	88	normal	control	258.3333333	16.07275127	32	32	15.92724873	48.07275127
TA66d2015	66	11	20	07.09.2015	2015	September	S15	9	37	Last quarter	4	89.1	89	normal	control
TA67d2015	67	1	20	29.07.2015	2015	July	Jl15	7	31	First quarter	2	101.29	101	normal	control
TA67d2015	67	2	15	01.08.2015	2015	August	Au15	8	31	Full Moon	3	101.29	101	normal	control	36.33333333	6.027713773	23	21	14.97228623	27.02771377
TA67d2015	67	3	27	03.08.2015	2015	August	Au15	8	32	Full Moon	3	114.83	115	normal	control	76.33333333	8.736894948	23	25	16.26310505	33.73689495	25	109.41	109.4
TA67d2015	67	4	32	05.08.2015	2015	August	Au15	8	32	Full Moon	3	114.83	115	normal	control	67	8.185352772	23	25	16.81464723	33.18535277	25	110.45	110.4
TA67d2015	67	5	16	07.08.2015	2015	August	Au15	8	32	Full Moon	3	114.83	115	normal	control	256	16	23	16	0	32
TA67d2015	67	6	0	20.08.2015	2015	August	Au15	8	34	New Moon	1	106.47	106	normal	control
TA68d2015	68	1	25	05.08.2015	2015	August	Au15	8	32	Full Moon	3	114.83	115	normal	control
TA68d2015	68	2	13	07.08.2015	2015	August	Au15	8	32	Full Moon	3	114.83	115	normal	control	63	7.937253933	17	16	8.062746067	23.93725393
TA68d2015	68	3	10	20.08.2015	2015	August	Au15	8	34	New Moon	1	106.47	106	normal	control	26.33333333	5.131601439	17	14	8.868398561	19.13160144	14	112.15	112
TA68d2015	68	4	20	24.08.2015	2015	August	Au15	8	35	First quarter	2	112.3	112	normal	control	73	8.544003745	17	19	10.45599625	27.54400375	19	106.77	106.6
TA68d2015	68	5	27	27.08.2015	2015	August	Au15	8	35	First quarter	2	112.3	112	normal	control	22.33333333	4.725815626	17	22	17.27418437	26.72581563	22	101.39	101.2
TA68d2015	68	6	18	31.08.2015	2015	August	Au15	8	36	Full Moon	3	87.94	88	normal	control	122.3333333	11.06044002	17	17	5.939559985	28.06044002
TA68d2015	68	7	5	03.09.2015	2015	September	S15	9	36	Full Moon	3	87.94	88	normal	control
TA69d2015	69	1	20	07.08.2015	2015	August	Au15	8	32	Full Moon	3	114.83	115	normal	control
TA69d2015	69	2	17	20.08.2015	2015	August	Au15	8	34	New Moon	1	106.47	106	normal	control	32.33333333	5.686240703	35	22	16.3137593	27.6862407
TA69d2015	69	3	28	24.08.2015	2015	August	Au15	8	35	First quarter	2	112.3	112	normal	control	100.3333333	10.0166528	35	27	16.9833472	37.0166528	27	106.77	106.6
TA69d2015	69	4	37	27.08.2015	2015	August	Au15	8	35	First quarter	2	112.3	112	normal	control	351	18.734994	35	43	24.265006	61.734994	43	101.39	101.2
TA69d2015	69	5	64	31.08.2015	2015	August	Au15	8	36	Full Moon	3	87.94	88	normal	control	322.3333333	17.95364401	35	44	26.04635599	61.95364401
TA69d2015	69	6	30	03.09.2015	2015	September	S15	9	36	Full Moon	3	87.94	88	normal	control
TA70d2015	70	1	20	24.08.2015	2015	August	Au15	8	35	First quarter	2	112.3	112	normal	control
TA70d2015	70	2	2	27.08.2015	2015	August	Au15	8	35	First quarter	2	112.3	112	normal	control	306.3333333	17.50238079	62	20	2.49761921	37.50238079
TA70d2015	70	3	37	31.08.2015	2015	August	Au15	8	36	Full Moon	3	87.94	88	normal	control	616.3333333	24.82606158	62	30	5.173938425	54.82606158	30	97.92	97.8
TA70d2015	70	4	50	03.09.2015	2015	September	S15	9	36	Full Moon	3	87.94	88	normal	control	49	7	62	45	38	52	45	93.28	93.2
TA70d2015	70	5	48	07.09.2015	2015	September	S15	9	37	Last quarter	4	89.1	89	normal	control	1.333333333	1.154700538	62	49	47.84529946	50.15470054	49	91.75	91.8
TA70d2015	70	6	50	10.09.2015	2015	September	S15	9	37	Last quarter	4	89.1	89	normal	control	13	3.605551275	62	51	47.39444872	54.60555128	51	95.1	95.2
TA70d2015	70	7	55	14.09.2015	2015	September	S15	9	38	New Moon	1	104.67	105	normal	control	258.3333333	16.07275127	62	62	45.92724873	78.07275127	62	100.23	100.4
TA70d2015	70	8	80	17.09.2015	2015	September	S15	9	38	New Moon	1	104.67	105	normal	control	408.3333333	20.20725942	62	77	56.79274058	97.20725942	77	105.14	105.4
TA70d2015	70	9	95	21.09.2015	2015	September	S15	9	39	First quarter	2	113.63	114	normal	control	225	15	62	95	80	110	95	110.08	110.4
TA70d2015	70	10	110	24.09.2015	2015	September	S15	9	39	First quarter	2	113.63	114	normal	control	658.3333333	25.6580072	62	88	62.3419928	113.6580072	88	111.91	112.2
TA70d2015	70	11	60	28.09.2015	2015	September	S15	9	40	First quarter	2	113.8	114	normal	control	625	25	62	85	60	110	85	107.3	107.6
TA70d2015	70	12	85	02.10.2015	2015	October	O15	10	40	Full Moon	3	113.8	114	normal	control	325	18.02775638	62	65	46.97224362	83.02775638
TA70d2015	70	13	50	05.10.2015	2015	October	O15	10	41	Full Moon	3	81.63	82	normal	control
TA71d2015	71	1	17	27.08.2015	2015	August	Au15	8	35	First quarter	2	112.3	112	normal	control
TA71d2015	71	2	24	31.08.2015	2015	August	Au15	8	36	Full Moon	3	87.94	88	normal	control	49	7	33	24	17	31
TA71d2015	71	3	31	03.09.2015	2015	September	S15	9	36	Full Moon	3	87.94	88	normal	control	26.33333333	5.131601439	33	30	24.86839856	35.13160144	30	93.28	93.2
TA71d2015	71	4	34	07.09.2015	2015	September	S15	9	37	Last quarter	4	89.1	89	normal	control	26.33333333	5.131601439	33	30	24.86839856	35.13160144	30	91.75	91.8
TA71d2015	71	5	24	10.09.2015	2015	September	S15	9	37	Last quarter	4	89.1	89	normal	control	158.3333333	12.58305739	33	36	23.41694261	48.58305739	36	95.1	95.2
TA71d2015	71	6	49	14.09.2015	2015	September	S15	9	38	New Moon	1	104.67	105	normal	control	208.3333333	14.43375673	33	41	26.56624327	55.43375673	41	100.23	100.4
TA71d2015	71	7	49	17.09.2015	2015	September	S15	9	38	New Moon	1	104.67	105	normal	control	12	3.464101615	33	51	47.53589838	54.46410162
TA71d2015	71	8	55	21.09.2015	2015	September	S15	9	39	First quarter	2	113.63	114	normal	control
TA72d2015	72	1	20	31.08.2015	2015	August	Au15	8	36	Full Moon	3	87.94	88	normal	control
TA72d2015	72	2	32	03.09.2015	2015	September	S15	9	36	Full Moon	3	87.94	88	normal	control	197.3333333	14.04753834	61	33	18.95246166	47.04753834
TA72d2015	72	3	48	07.09.2015	2015	September	S15	9	37	Last quarter	4	89.1	89	normal	control	256	16	61	48	32	64	48	91.75	91.8
TA72d2015	72	4	64	10.09.2015	2015	September	S15	9	37	Last quarter	4	89.1	89	normal	control	139	11.78982612	61	61	49.21017388	72.78982612	61	95.1	95.2
TA72d2015	72	5	71	14.09.2015	2015	September	S15	9	38	New Moon	1	104.67	105	normal	control	14.33333333	3.785938897	61	68	64.2140611	71.7859389	68	100.23	100.4
TA72d2015	72	6	70	17.09.2015	2015	September	S15	9	38	New Moon	1	104.67	105	normal	control	14.33333333	3.785938897	61	73	69.2140611	76.7859389
TA72d2015	72	7	77	21.09.2015	2015	September	S15	9	39	First quarter	2	113.63	114	normal	control
TA73d2015	73	1	17	03.09.2015	2015	September	S15	9	36	Full Moon	3	87.94	88	normal	control
TA73d2015	73	2	18	07.09.2015	2015	September	S15	9	37	Last quarter	4	89.1	89	normal	control	30.33333333	5.507570547	66	21	15.49242945	26.50757055
TA73d2015	73	3	27	10.09.2015	2015	September	S15	9	37	Last quarter	4	89.1	89	normal	control	90.33333333	9.504384953	66	27	17.49561505	36.50438495	27	95.1	95.2
TA73d2015	73	4	37	14.09.2015	2015	September	S15	9	38	New Moon	1	104.67	105	normal	control	158.3333333	12.58305739	66	39	26.41694261	51.58305739	39	100.23	100.4
TA73d2015	73	5	52	17.09.2015	2015	September	S15	9	38	New Moon	1	104.67	105	normal	control	476.3333333	21.82506205	66	56	34.17493795	77.82506205	56	105.14	105.4
TA73d2015	73	6	80	21.09.2015	2015	September	S15	9	39	First quarter	2	113.63	114	normal	control	196.3333333	14.0118997	66	66	51.9881003	80.0118997	66	110.08	110.4
TA73d2015	73	7	67	24.09.2015	2015	September	S15	9	39	First quarter	2	113.63	114	normal	control	56.33333333	7.505553499	66	76	68.4944465	83.5055535	76	111.91	112.2
TA73d2015	73	8	80	28.09.2015	2015	September	S15	9	40	First quarter	2	113.8	114	normal	control	196.3333333	14.0118997	66	81	66.9881003	95.0118997	81	107.3	107.6
TA73d2015	73	9	95	02.10.2015	2015	October	O15	10	40	Full Moon	3	113.8	114	normal	control	1808.333333	42.52450274	66	112	69.47549726	154.5245027	112	100.9	101.2
TA73d2015	73	10	160	05.10.2015	2015	October	O15	10	41	Full Moon	3	81.63	82	normal	control	1525	39.05124838	66	115	75.94875162	154.0512484
TA73d2015	73	11	90	08.10.2015	2015	October	O15	10	41	Last quarter	4	81.63	82	normal	control
TA74d2015	74	1	17	03.09.2015	2015	September	S15	9	36	Full Moon	3	87.94	88	normal	control
TA74d2015	74	2	13	07.09.2015	2015	September	S15	9	37	Last quarter	4	89.1	89	normal	control	79	8.888194417	10	10	1.111805583	18.88819442
TA74d2015	74	3	0	10.09.2015	2015	September	S15	9	37	Last quarter	4	89.1	89	normal	control
TA75d2015	75	1	20	07.09.2015	2015	September	S15	9	37	Last quarter	4	89.1	89	normal	control
TA75d2015	75	2	47	10.09.2015	2015	September	S15	9	37	Last quarter	4	89.1	89	normal	control	416.3333333	20.40424792	73.5	42	21.59575208	62.40424792
TA75d2015	75	3	60	14.09.2015	2015	September	S15	9	38	New Moon	1	104.67	105	normal	control	352.3333333	18.7705443	73.5	64	45.2294557	82.7705443	64	100.23	100.4
TA75d2015	75	4	84	17.09.2015	2015	September	S15	9	38	New Moon	1	104.67	105	normal	control	625.3333333	25.00666578	73.5	85	59.99333422	110.0066658	85	105.14	105.4
TA75d2015	75	5	110	21.09.2015	2015	September	S15	9	39	First quarter	2	113.63	114	normal	control	757	27.51363298	73.5	83	55.48636702	110.513633
TA75d2015	75	6	55	24.09.2015	2015	September	S15	9	39	First quarter	2	113.63	114	normal	control
TA76d2015	76	1	20	14.09.2015	2015	September	S15	9	38	New Moon	1	104.67	105	normal	control
TA76d2015	76	2	31	17.09.2015	2015	September	S15	9	38	New Moon	1	104.67	105	normal	control	32.33333333	5.686240703	24	26	20.3137593	31.6862407
TA76d2015	76	3	28	21.09.2015	2015	September	S15	9	39	First quarter	2	113.63	114	normal	control	93	9.643650761	24	24	14.35634924	33.64365076	24	110.08	110.4
TA76d2015	76	4	13	24.09.2015	2015	September	S15	9	39	First quarter	2	113.63	114	normal	control	56.33333333	7.505553499	24	21	13.4944465	28.5055535
TA76d2015	76	5	21	28.09.2015	2015	September	S15	9	40	First quarter	2	113.8	114	normal	control
TA77d2015	77	1	20	17.09.2015	2015	September	S15	9	38	New Moon	1	104.67	105	normal	control
TA77d2015	77	2	18	21.09.2015	2015	September	S15	9	39	First quarter	2	113.63	114	normal	control	121.3333333	11.01514109	13	13	1.984858905	24.01514109
TA77d2015	77	3	0	24.09.2015	2015	September	S15	9	39	First quarter	2	113.63	114	normal	control
TA78d2015	78	1	20	21.09.2015	2015	September	S15	9	39	First quarter	2	113.63	114	normal	control
TA78d2015	78	2	31	24.09.2015	2015	September	S15	9	39	First quarter	2	113.63	114	normal	control	382.3333333	19.55334583	77	36	16.44665417	55.55334583
TA78d2015	78	3	58	28.09.2015	2015	September	S15	9	40	First quarter	2	113.8	114	normal	control	602.3333333	24.54248018	77	56	31.45751982	80.54248018	56	107.3	107.6
TA78d2015	78	4	80	02.10.2015	2015	October	O15	10	40	Full Moon	3	113.8	114	normal	control	313	17.69180601	77	77	59.30819399	94.69180601	77	100.9	101.2
TA78d2015	78	5	93	05.10.2015	2015	October	O15	10	41	Full Moon	3	81.63	82	normal	control	536.3333333	23.15887159	77	99	75.84112841	122.1588716	99	99.24	99.4
TA78d2015	78	6	125	08.10.2015	2015	October	O15	10	41	Last quarter	4	81.63	82	normal	control	376.3333333	19.3993127	77	103	83.6006873	122.3993127
TA78d2015	78	7	90	12.10.2015	2015	October	O15	10	42	Last quarter	4	105.34	105	normal	control
TA79d2015	79	1	20	24.09.2015	2015	September	S15	9	39	First quarter	2	113.63	114	normal	control
TA79d2015	79	2	46	28.09.2015	2015	September	S15	9	40	First quarter	2	113.8	114	normal	control	265.3333333	16.28905563	97.5	39	22.71094437	55.28905563
TA79d2015	79	3	50	02.10.2015	2015	October	O15	10	40	Full Moon	3	113.8	114	normal	control	460.3333333	21.45538006	97.5	60	38.54461994	81.45538006	60	100.9	101.2
TA79d2015	79	4	85	05.10.2015	2015	October	O15	10	41	Full Moon	3	81.63	82	normal	control	1408.333333	37.5277675	97.5	87	49.4722325	124.5277675	87	99.24	99.4
TA79d2015	79	5	125	08.10.2015	2015	October	O15	10	41	Last quarter	4	81.63	82	normal	control	408.3333333	20.20725942	97.5	107	86.79274058	127.2072594	107	97.55	97.6
TA79d2015	79	6	110	12.10.2015	2015	October	O15	10	42	Last quarter	4	105.34	105	normal	control	225	15	97.5	125	110	140	125	98.32	98.4
TA79d2015	79	7	140	15.10.2015	2015	October	O15	10	42	New Moon	1	105.34	105	normal	control	300	17.32050808	97.5	130	112.6794919	147.3205081	130	105.53	105.6
TA79d2015	79	8	140	19.10.2015	2015	October	O15	10	43	New Moon	1	117.66	118	normal	control	300	17.32050808	97.5	130	112.6794919	147.3205081	130	112.21	112.2
TA79d2015	79	9	110	22.10.2015	2015	October	O15	10	43	First quarter	2	117.66	118	normal	control	525	22.91287847	97.5	115	92.08712153	137.9128785	115	114.16	114.2
TA79d2015	79	10	95	26.10.2015	2015	October	O15	10	44	First quarter	2	115.06	115	normal	control	658.3333333	25.6580072	97.5	88	62.3419928	113.6580072	88	116.17	116.2
TA79d2015	79	11	60	29.10.2015	2015	October	O15	10	44	Full Moon	3	115.06	115	normal	control	308.3333333	17.55942292	97.5	78	60.44057708	95.55942292
TA79d2015	79	12	80	02.11.2015	2015	November	N15	11	45	Full Moon	3	115.4	115	normal	control
TA80d2015	80	1	20	28.09.2015	2015	September	S15	9	40	First quarter	2	113.8	114	normal	control
TA80d2015	80	2	38	02.10.2015	2015	October	O15	10	40	Full Moon	3	113.8	114	normal	control	273	16.52271164	66	37	20.47728836	53.52271164
TA80d2015	80	3	53	05.10.2015	2015	October	O15	10	41	Full Moon	3	81.63	82	normal	control	576.3333333	24.00694344	66	59	34.99305656	83.00694344	59	99.24	99.4
TA80d2015	80	4	85	08.10.2015	2015	October	O15	10	41	Last quarter	4	81.63	82	normal	control	688	26.2297541	66	81	54.7702459	107.2297541	81	97.55	97.6
TA80d2015	80	5	105	12.10.2015	2015	October	O15	10	42	Last quarter	4	105.34	105	normal	control	1508.333333	38.83726733	66	73	34.16273267	111.8372673
TA80d2015	80	6	30	15.10.2015	2015	October	O15	10	42	New Moon	1	105.34	105	normal	control
TA81d2015	81	1	20	28.09.2015	2015	September	S15	9	40	First quarter	2	113.8	114	normal	control
TA81d2015	81	2	5	02.10.2015	2015	October	O15	10	40	Full Moon	3	113.8	114	normal	control	117	10.81665383	55	17	6.183346174	27.81665383
TA81d2015	81	3	26	05.10.2015	2015	October	O15	10	41	Full Moon	3	81.63	82	normal	control	310.3333333	17.61628035	55	24	6.383719651	41.61628035	24	99.24	99.4
TA81d2015	81	4	40	08.10.2015	2015	October	O15	10	41	Last quarter	4	81.63	82	normal	control	1545.333333	39.31072797	55	55	15.68927203	94.31072797	55	97.55	97.6
TA81d2015	81	5	100	12.10.2015	2015	October	O15	10	42	Last quarter	4	105.34	105	normal	control	2100	45.82575695	55	90	44.17424305	135.8257569	90	98.32	98.4
TA81d2015	81	6	130	15.10.2015	2015	October	O15	10	42	New Moon	1	105.34	105	normal	control	2100	45.82575695	55	90	44.17424305	135.8257569
TA81d2015	81	7	40	19.10.2015	2015	October	O15	10	43	New Moon	1	117.66	118	normal	control
TA82d2015	82	1	20	02.10.2015	2015	October	O15	10	40	Full Moon	3	113.8	114	normal	control
TA82d2015	82	2	17	05.10.2015	2015	October	O15	10	41	Full Moon	3	81.63	82	normal	control	2.333333333	1.527525232	58.5	19	17.47247477	20.52752523
TA82d2015	82	3	19	08.10.2015	2015	October	O15	10	41	Last quarter	4	81.63	82	normal	control	162.3333333	12.7410099	58.5	25	12.2589901	37.7410099	25	97.55	97.6
TA82d2015	82	4	40	12.10.2015	2015	October	O15	10	42	Last quarter	4	105.34	105	normal	control	1330.333333	36.47373484	58.5	50	13.52626516	86.47373484	50	98.32	98.4
TA82d2015	82	5	90	15.10.2015	2015	October	O15	10	42	New Moon	1	105.34	105	normal	control	633.3333333	25.16611478	58.5	67	41.83388522	92.16611478	67	105.53	105.6
TA82d2015	82	6	70	19.10.2015	2015	October	O15	10	43	New Moon	1	117.66	118	normal	control	175	13.22875656	58.5	75	61.77124344	88.22875656	75	112.21	112.2
TA82d2015	82	7	65	22.10.2015	2015	October	O15	10	43	First quarter	2	117.66	118	normal	control	8.333333333	2.886751346	58.5	68	65.11324865	70.88675135
TA82d2015	82	8	70	26.10.2015	2015	October	O15	10	44	First quarter	2	115.06	115	normal	control
TA83d2015	83	1	20	05.10.2015	2015	October	O15	10	41	Full Moon	3	81.63	82	normal	control
TA83d2015	83	2	24	08.10.2015	2015	October	O15	10	41	Last quarter	4	81.63	82	normal	control	772	27.78488798	55	38	10.21511202	65.78488798
TA83d2015	83	3	70	12.10.2015	2015	October	O15	10	42	Last quarter	4	105.34	105	normal	control	541	23.2594067	55	49	25.7405933	72.2594067	49	98.32	98.4
TA83d2015	83	4	53	15.10.2015	2015	October	O15	10	42	New Moon	1	105.34	105	normal	control	163	12.76714533	55	56	43.23285467	68.76714533	56	105.53	105.6
TA83d2015	83	5	45	19.10.2015	2015	October	O15	10	43	New Moon	1	117.66	118	normal	control	101.3333333	10.06644591	55	54	43.93355409	64.06644591	54	112.21	112.2
TA83d2015	83	6	65	22.10.2015	2015	October	O15	10	43	First quarter	2	117.66	118	normal	control	175	13.22875656	55	60	46.77124344	73.22875656	60	114.16	114.2
TA83d2015	83	7	70	26.10.2015	2015	October	O15	10	44	First quarter	2	115.06	115	normal	control	8.333333333	2.886751346	55	68	65.11324865	70.88675135
TA83d2015	83	8	70	29.10.2015	2015	October	O15	10	44	Full Moon	3	115.06	115	normal	control
TA84d2015	84	1	20	08.10.2015	2015	October	O15	10	41	Last quarter	4	81.63	82	normal	control
TA84d2015	84	2	40	12.10.2015	2015	October	O15	10	42	Last quarter	4	105.34	105	normal	control	1300	36.05551275	88.5	50	13.94448725	86.05551275
TA84d2015	84	3	90	15.10.2015	2015	October	O15	10	42	New Moon	1	105.34	105	normal	control	1033.333333	32.14550254	88.5	77	44.85449746	109.1455025	77	105.53	105.6
TA84d2015	84	4	100	19.10.2015	2015	October	O15	10	43	New Moon	1	117.66	118	normal	control	1033.333333	32.14550254	88.5	113	80.85449746	145.1455025	113	112.21	112.2
TA84d2015	84	5	150	22.10.2015	2015	October	O15	10	43	First quarter	2	117.66	118	normal	control	2500	50	88.5	100	50	150
TA84d2015	84	6	50	26.10.2015	2015	October	O15	10	44	First quarter	2	115.06	115	normal	control
TA85d2015	85	1	20	12.10.2015	2015	October	O15	10	42	Last quarter	4	105.34	105	normal	control
TA85d2015	85	2	27	15.10.2015	2015	October	O15	10	42	New Moon	1	105.34	105	normal	control	343	18.52025918	56	34	15.47974082	52.52025918
TA85d2015	85	3	55	19.10.2015	2015	October	O15	10	43	New Moon	1	117.66	118	normal	control	841.3333333	29.00574656	56	56	26.99425344	85.00574656	56	112.21	112.2
TA85d2015	85	4	85	22.10.2015	2015	October	O15	10	43	First quarter	2	117.66	118	normal	control	2358.333333	48.56267428	56	97	48.43732572	145.5626743
TA85d2015	85	5	150	26.10.2015	2015	October	O15	10	44	First quarter	2	115.06	115	normal	control
TA86d2015	86	1	20	15.10.2015	2015	October	O15	10	42	New Moon	1	105.34	105	normal	control
TA86d2015	86	2	50	19.10.2015	2015	October	O15	10	43	New Moon	1	117.66	118	normal	control	588	24.24871131	24	24	0	48.24871131
TA86d2015	86	3	2	22.10.2015	2015	October	O15	10	43	First quarter	2	117.66	118	normal	control	592.3333333	24.33789912	24	24	0	48.33789912	24	114.16	114.2
TA86d2015	86	4	19	26.10.2015	2015	October	O15	10	44	First quarter	2	115.06	115	normal	control	102.3333333	10.11599394	24	14	3.884006063	24.11599394
TA86d2015	86	5	20	29.10.2015	2015	October	O15	10	44	Full Moon	3	115.06	115	normal	control
TA87d2015	87	1	20	19.10.2015	2015	October	O15	10	43	New Moon	1	117.66	118	normal	control
TA87d2015	87	2	35	22.10.2015	2015	October	O15	10	43	First quarter	2	117.66	118	normal	control	658.3333333	25.6580072	57	42	16.3419928	67.6580072
TA87d2015	87	3	70	26.10.2015	2015	October	O15	10	44	First quarter	2	115.06	115	normal	control	775	27.83882181	57	65	37.16117819	92.83882181	65	116.17	116.2
TA87d2015	87	4	90	29.10.2015	2015	October	O15	10	44	Full Moon	3	115.06	115	normal	control	633.3333333	25.16611478	57	67	41.83388522	92.16611478	67	115.72	115.6
TA87d2015	87	5	40	02.11.2015	2015	November	N15	11	45	Full Moon	3	115.4	115	normal	control	1425.333333	37.75358703	57	49	11.24641297	86.75358703
TA87d2015	87	6	16	06.11.2015	2015	November	N15	11	45	Last quarter	4	115.4	115	normal	control
TA88d2015	88	1	20	22.10.2015	2015	October	O15	10	43	First quarter	2	117.66	118	normal	control
TA88d2015	88	2	24	26.10.2015	2015	October	O15	10	44	First quarter	2	115.06	115	normal	control	367	19.15724406	60	33	13.84275594	52.15724406
TA88d2015	88	3	55	29.10.2015	2015	October	O15	10	44	Full Moon	3	115.06	115	normal	control	1460.333333	38.21430797	60	60	21.78569203	98.21430797	60	115.72	115.6
TA88d2015	88	4	100	02.11.2015	2015	November	N15	11	45	Full Moon	3	115.4	115	normal	control	525	22.91287847	60	75	52.08712153	97.91287847	75	113.23	113
TA88d2015	88	5	70	06.11.2015	2015	November	N15	11	45	Last quarter	4	115.4	115	normal	control	758.3333333	27.53785274	60	72	44.46214726	99.53785274	72	111.26	111
TA88d2015	88	6	45	09.11.2015	2015	November	N15	11	46	Last quarter	4	105.21	105	normal	control	325	18.02775638	60	50	31.97224362	68.02775638
TA88d2015	88	7	35	12.11.2015	2015	November	N15	11	46	New Moon	1	105.21	105	normal	control
TA89d2015	89	1	20	26.10.2015	2015	October	O15	10	44	First quarter	2	115.06	115	normal	control
TA89d2015	89	2	6	29.10.2015	2015	October	O15	10	44	Full Moon	3	115.06	115	normal	control	76	8.717797887	32	10	1.282202113	18.71779789
TA89d2015	89	3	4	02.11.2015	2015	November	N15	11	45	Full Moon	3	115.4	115	normal	control	41.33333333	6.429100507	32	9	2.570899493	15.42910051	9	113.23	113
TA89d2015	89	4	16	06.11.2015	2015	November	N15	11	45	Last quarter	4	115.4	115	normal	control	84	9.16515139	32	14	4.83484861	23.16515139	14	111.26	111
TA89d2015	89	5	22	09.11.2015	2015	November	N15	11	46	Last quarter	4	105.21	105	normal	control	84	9.16515139	32	24	14.83484861	33.16515139	24	110.66	110.4
TA89d2015	89	6	34	12.11.2015	2015	November	N15	11	46	New Moon	1	105.21	105	normal	control	444.3333333	21.07921567	32	40	18.92078433	61.07921567	40	109.99	109.8
TA89d2015	89	7	63	16.11.2015	2015	November	N15	11	47	New Moon	1	112.07	112	normal	control	1200.333333	34.64582707	32	67	32.35417293	101.6458271	67	107.96	107.8
TA89d2015	89	8	103	19.11.2015	2015	November	N15	11	47	First quarter	2	112.07	112	normal	control	496.3333333	22.27853975	32	89	66.72146025	111.2785397	89	107.97	107.8
TA89d2015	89	9	100	24.11.2015	2015	November	N15	11	48	First quarter	2	105.26	105	normal	control	3	1.732050808	32	101	99.26794919	102.7320508
TA89d2015	89	10	100	26.11.2015	2015	November	N15	11	48	First quarter	2	105.26	105	normal	control
TA90d2015	90	1	20	29.10.2015	2015	October	O15	10	44	Full Moon	3	115.06	115	normal	control
TA90d2015	90	2	31	02.11.2015	2015	November	N15	11	45	Full Moon	3	115.4	115	normal	control	690.3333333	26.2741952	75	40	13.7258048	66.2741952
TA90d2015	90	3	70	06.11.2015	2015	November	N15	11	45	Last quarter	4	115.4	115	normal	control	1040.333333	32.25419869	75	65	32.74580131	97.25419869	65	111.26	111
TA90d2015	90	4	95	09.11.2015	2015	November	N15	11	46	Last quarter	4	105.21	105	normal	control	175	13.22875656	75	85	71.77124344	98.22875656	85	110.66	110.4
TA90d2015	90	5	90	12.11.2015	2015	November	N15	11	46	New Moon	1	105.21	105	normal	control	1108.333333	33.29164059	75	112	78.70835941	145.2916406
TA90d2015	90	6	150	16.11.2015	2015	November	N15	11	47	New Moon	1	112.07	112	normal	control
TA91d2015	91	1	25	02.11.2015	2015	November	N15	11	45	Full Moon	3	115.4	115	normal	control
TA91d2015	91	2	18	06.11.2015	2015	November	N15	11	45	Last quarter	4	115.4	115	normal	control	16.33333333	4.041451884	37.5	23	18.95854812	27.04145188
TA91d2015	91	3	25	09.11.2015	2015	November	N15	11	46	Last quarter	4	105.21	105	normal	control	166.3333333	12.89702808	37.5	29	16.10297192	41.89702808	29	110.66	110.4
TA91d2015	91	4	43	12.11.2015	2015	November	N15	11	46	New Moon	1	105.21	105	normal	control	513	22.64950331	37.5	46	23.35049669	68.64950331	46	109.99	109.8
TA91d2015	91	5	70	16.11.2015	2015	November	N15	11	47	New Moon	1	112.07	112	normal	control	556.3333333	23.58671943	37.5	68	44.41328057	91.58671943
TA91d2015	91	6	90	19.11.2015	2015	November	N15	11	47	First quarter	2	112.07	112	normal	control
TA92d2015	92	1	25	06.11.2015	2015	November	N15	11	45	Last quarter	4	115.4	115	normal	control
TA92d2015	92	2	29	09.11.2015	2015	November	N15	11	46	Last quarter	4	105.21	105	normal	control	31	5.567764363	36.5	30	24.43223564	35.56776436
TA92d2015	92	3	36	12.11.2015	2015	November	N15	11	46	New Moon	1	105.21	105	normal	control	152.3333333	12.34233905	36.5	39	26.65766095	51.34233905	39	109.99	109.8
TA92d2015	92	4	53	16.11.2015	2015	November	N15	11	47	New Moon	1	112.07	112	normal	control	82.33333333	9.073771726	36.5	46	36.92622827	55.07377173	46	107.96	107.8
TA92d2015	92	5	50	19.11.2015	2015	November	N15	11	47	First quarter	2	112.07	112	normal	control	886.3333333	29.77135088	36.5	34	4.228649118	63.77135088
TA92d2015	92	6	0	24.11.2015	2015	November	N15	11	48	First quarter	2	105.26	105	normal	control
TA93d2015	93	1	20	09.11.2015	2015	November	N15	11	46	Last quarter	4	105.21	105	normal	control
TA93d2015	93	2	32	12.11.2015	2015	November	N15	11	46	New Moon	1	105.21	105	normal	control	121.3333333	11.01514109	31	31	19.98485891	42.01514109
TA93d2015	93	3	42	16.11.2015	2015	November	N15	11	47	New Moon	1	112.07	112	normal	control	28	5.291502622	31	38	32.70849738	43.29150262	38	107.96	107.8
TA93d2015	93	4	40	19.11.2015	2015	November	N15	11	47	First quarter	2	112.07	112	normal	control	561.3333333	23.69247419	31	27	3.307525808	50.69247419
TA93d2015	93	5	0	24.11.2015	2015	November	N15	11	48	First quarter	2	105.26	105	normal	control
TA94d2015	94	1	20	12.11.2015	2015	November	N15	11	46	New Moon	1	105.21	105	normal	control
TA94d2015	94	2	24	16.11.2015	2015	November	N15	11	47	New Moon	1	112.07	112	normal	control	79	8.888194417	33.5	27	18.11180558	35.88819442
TA94d2015	94	3	37	19.11.2015	2015	November	N15	11	47	First quarter	2	112.07	112	normal	control	46.33333333	6.806859286	33.5	32	25.19314071	38.80685929	32	107.97	107.8
TA94d2015	94	4	34	24.11.2015	2015	November	N15	11	48	First quarter	2	105.26	105	normal	control	2.333333333	1.527525232	33.5	35	33.47247477	36.52752523	35	106.37	106.2
TA94d2015	94	5	35	26.11.2015	2015	November	N15	11	48	First quarter	2	105.26	105	normal	control	217	14.73091986	33.5	43	28.26908014	57.73091986
TA94d2015	94	6	60	30.11.2015	2015	November	N15	11	49	Full Moon	3	97.2	97	normal	control
TA95d2015	95	1	20	16.11.2015	2015	November	N15	11	47	New Moon	1	112.07	112	normal	control
TA95d2015	95	2	24	19.11.2015	2015	November	N15	11	47	First quarter	2	112.07	112	normal	control	79	8.888194417	79	27	18.11180558	35.88819442
TA95d2015	95	3	37	24.11.2015	2015	November	N15	11	48	First quarter	2	105.26	105	normal	control	511	22.60530911	79	43	20.39469089	65.60530911	43	106.37	106.2
TA95d2015	95	4	68	26.11.2015	2015	November	N15	11	48	First quarter	2	105.26	105	normal	control	2347	48.44584606	79	79	30.55415394	127.4458461	79	103.4	103.2
TA95d2015	95	5	132	30.11.2015	2015	November	N15	11	49	Full Moon	3	97.2	97	normal	control	1032.333333	32.1299445	79	102	69.8700555	134.1299445	102	103.33	103.2
TA95d2015	95	6	105	03.12.2015	2015	December	D15	12	49	Full Moon	3	97.2	97	normal	control	1323	36.37306696	79	99	62.62693304	135.373067
TA95d2015	95	7	60	07.12.2015	2015	December	D15	12	50	Last quarter	4	111.73	112	normal	control
TA96d2015	96	1	20	19.11.2015	2015	November	N15	11	47	First quarter	2	112.07	112	normal	control
TA96d2015	96	2	46	24.11.2015	2015	November	N15	11	48	First quarter	2	105.26	105	normal	control	757	27.51363298	80	47	19.48636702	74.51363298
TA96d2015	96	3	75	26.11.2015	2015	November	N15	11	48	First quarter	2	105.26	105	normal	control	1390.333333	37.28717384	80	80	42.71282616	117.2871738	80	103.4	103.2
TA96d2015	96	4	120	30.11.2015	2015	November	N15	11	49	Full Moon	3	97.2	97	normal	control	508.3333333	22.54624876	80	98	75.45375124	120.5462488
TA96d2015	96	5	100	03.12.2015	2015	December	D15	12	49	Full Moon	3	97.2	97	normal	control
TA97d2015	97	1	20	24.11.2015	2015	November	N15	11	48	First quarter	2	105.26	105	normal	control
TA97d2015	97	2	21	26.11.2015	2015	November	N15	11	48	First quarter	2	105.26	105	normal	control	217	14.73091986	41.5	29	14.26908014	43.73091986
TA97d2015	97	3	46	30.11.2015	2015	November	N15	11	49	Full Moon	3	97.2	97	normal	control	390.3333333	19.75685535	41.5	42	22.24314465	61.75685535	42	103.33	103.2
TA97d2015	97	4	60	03.12.2015	2015	December	D15	12	49	Full Moon	3	97.2	97	normal	control	114.3333333	10.69267662	41.5	48	37.30732338	58.69267662	48	104.62	104.6
TA97d2015	97	5	39	07.12.2015	2015	December	D15	12	50	Last quarter	4	111.73	112	normal	control	310.3333333	17.61628035	41.5	41	23.38371965	58.61628035
TA97d2015	97	6	25	10.12.2015	2015	December	D15	12	50	Last quarter	4	111.73	112	normal	control
TA98d2015	98	1	20	26.11.2015	2015	November	N15	11	48	First quarter	2	105.26	105	normal	control
TA98d2015	98	2	39	30.11.2015	2015	November	N15	11	49	Full Moon	3	97.2	97	normal	control	940.3333333	30.66485502	67.5	46	15.33514498	76.66485502
TA98d2015	98	3	80	03.12.2015	2015	December	D15	12	49	Full Moon	3	97.2	97	normal	control	637	25.23885893	67.5	68	42.76114107	93.23885893	68	104.62	104.6
TA98d2015	98	4	85	07.12.2015	2015	December	D15	12	50	Last quarter	4	111.73	112	normal	control	108.3333333	10.40833	67.5	77	66.59167	87.40833	77	107.56	107.6
[truncated: 12,949 more rows]
